# Supplementary material for: Genetic aetiology of self-harm ideation and behaviour
Source: Sci Rep. 2020 Jun 16;10:9713. doi: 10.1038/s41598-020-66737-9 (PMC7297971; doi:10.1038/s41598-020-66737-9)
Supplement: Supplementary file 1 — Supplementary Information. [file 41598_2020_66737_MOESM1_ESM.xlsx]

## Sheet: Sheet1
Genetic aetiology of self-injurious behaviour and self-injury ideation
Supplementary Table 1 Genetic correlations
trait1	trait2	PMID	Category	rg	se	FDR
Self injury ideation	Seen doctor (GP) for nerves_ anxiety_ tension or depression	0	ukbb	0.6321	0.04	2.27047e-53
Self injury ideation	Neuroticism score	0	ukbb	0.5217	0.0332	3.32193e-53
Self injury ideation	Miserableness	0	ukbb	0.5732	0.0384	4.53694e-48
Self injury ideation	Seen a psychiatrist for nerves_ anxiety_ tension or depression	0	ukbb	0.7222	0.0492	1.54016e-46
Self injury ideation	Frequency of tiredness / lethargy in last 2 weeks	0	ukbb	0.608	0.0449	1.45076e-39
Self injury ideation	Frequency of depressed mood in last 2 weeks	0	ukbb	0.6657	0.0502	5.22169e-38
Self injury ideation	Frequency of unenthusiasm / disinterest in last 2 weeks	0	ukbb	0.6087	0.048	8.17837e-35
Self injury ideation	Ever depressed for a whole week	0	ukbb	0.7634	0.0623	1.61866e-32
Self injury ideation	Frequency of tenseness / restlessness in last 2 weeks	0	ukbb	0.5831	0.048	4.30096e-32
Self injury ideation	Ever unenthusiastic/disinterested for a whole week	0	ukbb	0.6875	0.057	1.13316e-31
Self injury ideation	Neuroticism	27089181	personality	0.5718	0.0474	1.23445e-31
Self injury ideation	Depressive symptoms	27089181	psychiatric	0.7676	0.0664	4.49624e-29
Self injury ideation	Guilty feelings	0	ukbb	0.4924	0.0427	4.90905e-29
Self injury ideation	Fed-up feelings	0	ukbb	0.4623	0.0405	2.00223e-28
Self injury ideation	Non-cancer illness code_ self-reported: depression	0	ukbb	0.6714	0.0593	4.62332e-28
Self injury ideation	Mood swings	0	ukbb	0.4498	0.0403	2.99825e-27
Self injury ideation	Long-standing illness_ disability or infirmity	0	ukbb	0.5133	0.0474	9.57604e-26
Self injury ideation	Tense / highly strung	0	ukbb	0.4361	0.0408	4.96622e-25
Self injury ideation	Irritability	0	ukbb	0.46	0.0437	2.7794e-24
Self injury ideation	Overall health rating	0	ukbb	0.4052	0.0407	8.16627e-22
Self injury ideation	Loneliness_ isolation	0	ukbb	0.5372	0.0541	1.09368e-21
Self injury ideation	Chest pain or discomfort	0	ukbb	0.5276	0.0541	5.87089e-21
Self injury ideation	Subjective well being	27089181	psychiatric	-0.643	0.0663	9.52895e-21
Self injury ideation	Hearing difficulty/problems with background noise	0	ukbb	0.4483	0.0485	6.74325e-19
Self injury ideation	Worry too long after embarrassment	0	ukbb	0.3563	0.0392	2.77805e-18
Self injury ideation	Other serious medical condition/disability diagnosed by doctor	0	ukbb	0.5609	0.0625	8.23392e-18
Self injury ideation	Happiness	0	ukbb	0.5243	0.0597	4.59101e-17
Self injury ideation	Hearing difficulty/problems: Yes	0	ukbb	0.4455	0.0514	1.17422e-16
Self injury ideation	Ever highly irritable/argumentative for 2 days	0	ukbb	0.595	0.0697	3.47723e-16
Self injury ideation	Illness_ injury_ bereavement_ stress in last 2 years: Financial difficulties	0	ukbb	0.4486	0.0527	4.09565e-16
Self injury ideation	Illness_ injury_ bereavement_ stress in last 2 years: None of the above	0	ukbb	-0.4587	0.0542	6.58337e-16
Self injurious behaviour	Seen doctor (GP) for nerves_ anxiety_ tension or depression	0	ukbb	0.5029	0.0569	7.03059e-16
Self injury ideation	Taking other prescription medications	0	ukbb	0.3805	0.0459	2.8083e-15
Self injury ideation	Wheeze or whistling in the chest in last year	0	ukbb	0.3855	0.047	5.27687e-15
Self injury ideation	Sensitivity / hurt feelings	0	ukbb	0.3599	0.0443	9.81113e-15
Self injury ideation	Illness_ injury_ bereavement_ stress in last 2 years: Serious illness_ injury or assault to yourself	0	ukbb	0.607	0.0747	9.81113e-15
Self injury ideation	Suffer from nerves	0	ukbb	0.3222	0.0407	4.98945e-14
Self injury ideation	Falls in the last year	0	ukbb	0.4318	0.0551	9.277e-14
Self injury ideation	Illnesses of siblings: Severe depression	0	ukbb	0.6228	0.0809	2.64569e-13
Self injury ideation	Schizophrenia	25056061	psychiatric	0.3348	0.0435	2.74781e-13
Self injury ideation	Worrier / anxious feelings	0	ukbb	0.3154	0.041	2.74781e-13
Self injurious behaviour	Seen a psychiatrist for nerves_ anxiety_ tension or depression	0	ukbb	0.5851	0.0728	3.32774e-13
Self injury ideation	Health satisfaction	0	ukbb	0.4126	0.0546	7.54367e-13
Self injury ideation	Friendships satisfaction	0	ukbb	0.4814	0.0645	1.45866e-12
Self injury ideation	Family relationship satisfaction	0	ukbb	0.4716	0.0634	1.76395e-12
Self injury ideation	Number of self-reported non-cancer illnesses	0	ukbb	0.3322	0.0456	5.34751e-12
Self injury ideation	Number of operations_ self-reported	0	ukbb	0.3871	0.0533	6.08576e-12
Self injurious behaviour	Miserableness	0	ukbb	0.4125	0.0546	9.45942e-12
Self injurious behaviour	Neuroticism score	0	ukbb	0.366	0.0486	9.45942e-12
Self injury ideation	Pain type(s) experienced in last month: Stomach or abdominal pain	0	ukbb	0.4485	0.0632	2.13104e-11
Self injurious behaviour	Frequency of tiredness / lethargy in last 2 weeks	0	ukbb	0.4857	0.0664	3.91712e-11
Self injurious behaviour	Guilty feelings	0	ukbb	0.4465	0.0614	4.41114e-11
Self injury ideation	Sleeplessness / insomnia	0	ukbb	0.3259	0.047	6.26402e-11
Self injurious behaviour	Depressive symptoms	27089181	psychiatric	0.6166	0.0858	6.86435e-11
Self injury ideation	PGC cross-disorder analysis	23453885	psychiatric	0.4305	0.0627	9.79405e-11
Self injury ideation	Pain type(s) experienced in last month: Neck or shoulder pain	0	ukbb	0.3398	0.0495	9.94182e-11
Self injurious behaviour	Frequency of unenthusiasm / disinterest in last 2 weeks	0	ukbb	0.5003	0.0705	1.2111e-10
Self injury ideation	Getting up in morning	0	ukbb	-0.2633	0.0386	1.34593e-10
Self injurious behaviour	Frequency of depressed mood in last 2 weeks	0	ukbb	0.5121	0.0725	1.36974e-10
Self injury ideation	Financial situation satisfaction	0	ukbb	0.4224	0.0626	2.24235e-10
Self injurious behaviour	Frequency of tenseness / restlessness in last 2 weeks	0	ukbb	0.4541	0.0654	2.76923e-10
Self injury ideation	Pain type(s) experienced in last month: None of the above	0	ukbb	-0.3271	0.0494	4.89197e-10
Self injury ideation	Nervous feelings	0	ukbb	0.2685	0.0409	6.96298e-10
Self injurious behaviour	Neuroticism	27089181	personality	0.4018	0.0592	7.24152e-10
Self injurious behaviour	Long-standing illness_ disability or infirmity	0	ukbb	0.4646	0.0685	7.24152e-10
Self injury ideation	Had other major operations	0	ukbb	0.4812	0.0737	9.00662e-10
Self injurious behaviour	Ever depressed for a whole week	0	ukbb	0.5448	0.082	1.7143e-09
Self injurious behaviour	Ever smoked	0	ukbb	0.3426	0.0523	2.95218e-09
Self injury ideation	Townsend deprivation index at recruitment	0	ukbb	0.3454	0.0547	3.767e-09
Self injury ideation	Pain type(s) experienced in last month: Back pain	0	ukbb	0.3604	0.0573	4.16144e-09
Self injury ideation	Shortness of breath walking on level ground	0	ukbb	0.458	0.0748	1.22304e-08
Self injury ideation	Current tobacco smoking	0	ukbb	0.2718	0.0448	1.62813e-08
Self injury ideation	Fractured/broken bones in last 5 years	0	ukbb	0.3539	0.0584	1.66763e-08
Self injury ideation	Major depressive disorder	22472876	psychiatric	0.6405	0.1059	1.81719e-08
Self injury ideation	Ever smoked	0	ukbb	0.2562	0.0426	2.14321e-08
Self injurious behaviour	Townsend deprivation index at recruitment	0	ukbb	0.4287	0.0698	4.12367e-08
Self injury ideation	Other eye problems	0	ukbb	0.5861	0.0993	4.30608e-08
Self injurious behaviour	Past tobacco smoking	0	ukbb	-0.3177	0.0521	4.96447e-08
Self injury ideation	Age at first live birth	0	ukbb	-0.2734	0.0466	5.22804e-08
Self injurious behaviour	Fed-up feelings	0	ukbb	0.3415	0.0562	5.26445e-08
Self injurious behaviour	Other serious medical condition/disability diagnosed by doctor	0	ukbb	0.5276	0.088	8.37146e-08
Self injury ideation	Past tobacco smoking	0	ukbb	-0.2407	0.0418	9.58369e-08
Self injury ideation	Smoking status: Current	0	ukbb	0.2584	0.0449	9.81559e-08
Self injury ideation	Diagnoses - main ICD10: R07 Pain in throat and chest	0	ukbb	0.3918	0.0686	1.25688e-07
Self injury ideation	Bipolar disorder	21926972	psychiatric	0.3389	0.0597	1.51413e-07
Self injury ideation	Medication for pain relief_ constipation_ heartburn: None of the above	0	ukbb	-0.2702	0.0476	1.53909e-07
Self injury ideation	Illnesses of siblings: None of the above (group 2)	0	ukbb	-0.6793	0.1206	1.92754e-07
Self injurious behaviour	Irritability	0	ukbb	0.3283	0.0561	1.92821e-07
Self injurious behaviour	Schizophrenia	25056061	psychiatric	0.3274	0.0561	2.01443e-07
Self injurious behaviour	Current tobacco smoking	0	ukbb	0.3622	0.0622	2.08521e-07
Self injury ideation	Pain type(s) experienced in last month: Headache	0	ukbb	0.2676	0.048	2.57108e-07
Self injury ideation	Non-cancer illness code_ self-reported: angina	0	ukbb	0.332	0.0604	3.9171e-07
Self injurious behaviour	Overall health rating	0	ukbb	0.3237	0.0578	7.24998e-07
Self injurious behaviour	Smoking status: Current	0	ukbb	0.357	0.064	7.60141e-07
Self injury ideation	Number of treatments/medications taken	0	ukbb	0.2481	0.0466	1.02409e-06
Self injury ideation	Insomnia	28604731	sleeping	0.3805	0.0716	1.04172e-06
Self injury ideation	Ever manic/hyper for 2 days	0	ukbb	0.6711	0.1261	1.04172e-06
Self injury ideation	Medication for pain relief_ constipation_ heartburn: Laxatives (e.g. Dulcolax_ Senokot)	0	ukbb	0.4306	0.081	1.04172e-06
Self injurious behaviour	Ever unenthusiastic/disinterested for a whole week	0	ukbb	0.4705	0.0852	1.04303e-06
Self injurious behaviour	Illness_ injury_ bereavement_ stress in last 2 years: None of the above	0	ukbb	-0.4475	0.0812	1.04479e-06
Self injurious behaviour	Illness_ injury_ bereavement_ stress in last 2 years: Financial difficulties	0	ukbb	0.4252	0.0777	1.26748e-06
Self injurious behaviour	Mood swings	0	ukbb	0.3086	0.057	1.72647e-06
Self injury ideation	Non-cancer illness code_ self-reported: asthma	0	ukbb	0.223	0.0428	1.82644e-06
Self injurious behaviour	Tense / highly strung	0	ukbb	0.3197	0.0594	1.84587e-06
Self injurious behaviour	Falls in the last year	0	ukbb	0.3901	0.0724	1.84587e-06
Self injurious behaviour	Ever had stillbirth_ spontaneous miscarriage or termination	0	ukbb	0.6175	0.1156	2.27037e-06
Self injurious behaviour	Illnesses of siblings: Severe depression	0	ukbb	0.5457	0.1025	2.39545e-06
Self injurious behaviour	Loneliness_ isolation	0	ukbb	0.3768	0.0708	2.41425e-06
Self injury ideation	Ever had stillbirth_ spontaneous miscarriage or termination	0	ukbb	0.4934	0.0961	2.66751e-06
Self injury ideation	Vascular/heart problems diagnosed by doctor: Angina	0	ukbb	0.3139	0.0611	2.66751e-06
Self injurious behaviour	Types of transport used (excluding work): Car/motor vehicle	0	ukbb	-0.4283	0.081	2.81648e-06
Self injurious behaviour	Age of first birth	27798627	reproductive	-0.3193	0.0611	3.66807e-06
Self injurious behaviour	Non-cancer illness code_ self-reported: depression	0	ukbb	0.486	0.093	3.66807e-06
Self injury ideation	Current employment status: Unable to work because of sickness or disability	0	ukbb	0.341	0.0674	3.888e-06
Self injury ideation	Blood clot_ DVT_ bronchitis_ emphysema_ asthma_ rhinitis_ eczema_ allergy diagnosed by doctor: Asthma	0	ukbb	0.2151	0.0426	4.04465e-06
Self injurious behaviour	Chest pain or discomfort	0	ukbb	0.3622	0.0697	4.12344e-06
Self injurious behaviour	Wheeze or whistling in the chest in last year	0	ukbb	0.3225	0.063	6.0346e-06
Self injury ideation	Pack years adult smoking as proportion of life span exposed to smoking PREVIEW ONLY	0	ukbb	0.2497	0.0508	8.09989e-06
Self injurious behaviour	Taking other prescription medications	0	ukbb	0.34	0.0672	8.20329e-06
Self injury ideation	Number of full brothers	0	ukbb	0.3146	0.0649	1.10856e-05
Self injury ideation	Loud music exposure frequency	0	ukbb	0.37	0.0764	1.13933e-05
Self injurious behaviour	Pain type(s) experienced in last month: None of the above	0	ukbb	-0.3076	0.0621	1.36483e-05
Self injurious behaviour	Time spent driving	0	ukbb	-0.355	0.072	1.53126e-05
Self injury ideation	Diagnoses - main ICD10: R10 Abdominal and pelvic pain	0	ukbb	0.3853	0.0819	2.23647e-05
Self injury ideation	Illness_ injury_ bereavement_ stress in last 2 years: Serious illness_ injury or assault of a close relative	0	ukbb	0.4259	0.0909	2.41344e-05
Self injurious behaviour	Illness_ injury_ bereavement_ stress in last 2 years: Serious illness_ injury or assault to yourself	0	ukbb	0.5114	0.1067	2.98256e-05
Self injury ideation	Types of physical activity in last 4 weeks: Other exercises (eg: swimming_ cycling_ keep fit_ bowling)	0	ukbb	-0.2353	0.0508	3.10129e-05
Self injurious behaviour	Suffer from nerves	0	ukbb	0.2782	0.0585	3.48963e-05
Self injury ideation	Number of unsuccessful stop-smoking attempts	0	ukbb	0.3728	0.081	3.54077e-05
Self injury ideation	Alcohol drinker status: Previous	0	ukbb	0.3347	0.0734	4.2814e-05
Self injurious behaviour	Number of children ever born	27798627	reproductive	0.3577	0.076	4.31007e-05
Self injury ideation	Risk taking	0	ukbb	0.2187	0.0483	4.92757e-05
Self injury ideation	Time spent using computer	0	ukbb	0.1943	0.0429	4.94304e-05
Self injury ideation	Medication for pain relief_ constipation_ heartburn: Aspirin	0	ukbb	0.3075	0.0682	5.28929e-05
Self injurious behaviour	PGC cross-disorder analysis	23453885	psychiatric	0.3764	0.0809	5.46944e-05
Self injury ideation	Age of first birth	27798627	reproductive	-0.2257	0.0504	6.09937e-05
Self injury ideation	Pack years of smoking PREVIEW ONLY	0	ukbb	0.2382	0.0533	6.16388e-05
Self injurious behaviour	Sleeplessness / insomnia	0	ukbb	0.2799	0.0607	6.53568e-05
Self injury ideation	Fractured bone site(s): Other bones	0	ukbb	0.4244	0.0955	6.88357e-05
Self injury ideation	Pain type(s) experienced in last month: Hip pain	0	ukbb	0.2727	0.0619	8.32851e-05
Self injurious behaviour	Illnesses of siblings: None of the above (group 2)	0	ukbb	-0.6899	0.1514	8.36827e-05
Self injurious behaviour	Worry too long after embarrassment	0	ukbb	0.2327	0.0516	9.98599e-05
Self injurious behaviour	Pack years adult smoking as proportion of life span exposed to smoking PREVIEW ONLY	0	ukbb	0.3411	0.0756	9.98599e-05
Self injurious behaviour	Number of self-reported non-cancer illnesses	0	ukbb	0.2835	0.063	0.000104681
Self injurious behaviour	Age at first live birth	0	ukbb	-0.2968	0.0662	0.000107045
Self injurious behaviour	Subjective well being	27089181	psychiatric	-0.3783	0.0848	0.000118982
Self injury ideation	Blood clot_ DVT_ bronchitis_ emphysema_ asthma_ rhinitis_ eczema_ allergy diagnosed by doctor: None of the above	0	ukbb	-0.1797	0.0419	0.000135266
Self injurious behaviour	Mouth/teeth dental problems: None of the above	0	ukbb	-0.3066	0.0695	0.000145253
Self injury ideation	Diagnoses - main ICD10: I20 Angina pectoris	0	ukbb	0.383	0.0899	0.00015421
Self injurious behaviour	Pain type(s) experienced in last month: Neck or shoulder pain	0	ukbb	0.2981	0.0679	0.00015577
Self injurious behaviour	Pain type(s) experienced in last month: Stomach or abdominal pain	0	ukbb	0.362	0.0825	0.00015577
Self injurious behaviour	Illness_ injury_ bereavement_ stress in last 2 years: Serious illness_ injury or assault of a close relative	0	ukbb	0.5044	0.115	0.0001561
Self injury ideation	Mouth/teeth dental problems: None of the above	0	ukbb	-0.215	0.0505	0.000157418
Self injury ideation	Types of transport used (excluding work): Car/motor vehicle	0	ukbb	-0.2686	0.0631	0.000157418
Self injurious behaviour	Number of pregnancy terminations	0	ukbb	0.5113	0.1169	0.000162073
Self injury ideation	Maternal smoking around birth	0	ukbb	0.2169	0.0512	0.000165671
Self injurious behaviour	Current employment status: Unable to work because of sickness or disability	0	ukbb	0.3706	0.085	0.000167889
Self injurious behaviour	Risk taking	0	ukbb	0.2804	0.0645	0.000177677
Self injury ideation	Mouth/teeth dental problems: Toothache	0	ukbb	0.4108	0.0973	0.000179292
Self injury ideation	Exposure to tobacco smoke outside home	0	ukbb	0.259	0.0617	0.00019421
Self injury ideation	Number of full sisters	0	ukbb	0.2744	0.0654	0.00019421
Self injurious behaviour	Pain type(s) experienced in last month: Back pain	0	ukbb	0.3006	0.0696	0.000194808
Self injury ideation	Pain type(s) experienced in last month: Pain all over the body	0	ukbb	0.3816	0.0914	0.000212878
Self injurious behaviour	Number of full sisters	0	ukbb	0.3962	0.0923	0.00021483
Self injurious behaviour	Fractured/broken bones in last 5 years	0	ukbb	0.3841	0.0895	0.00021483
Self injury ideation	Ever used hormone-replacement therapy (HRT)	0	ukbb	0.2701	0.0652	0.000244172
Self injury ideation	Work/job satisfaction	0	ukbb	0.3279	0.0793	0.000248954
Self injury ideation	Daytime dozing / sleeping (narcolepsy)	0	ukbb	0.1971	0.048	0.00027741
Self injurious behaviour	Bipolar disorder	21926972	psychiatric	0.3395	0.0806	0.000304689
Self injurious behaviour	Number of operations_ self-reported	0	ukbb	0.3041	0.0724	0.000309147
Self injurious behaviour	Fractured bone site(s): Other bones	0	ukbb	0.5482	0.1305	0.000309147
Self injurious behaviour	Loud music exposure frequency	0	ukbb	0.482	0.115	0.000315866
Self injury ideation	Illnesses of mother: Heart disease	0	ukbb	0.3117	0.0771	0.000365163
Self injury ideation	Headaches for 3+ months	0	ukbb	0.3495	0.0868	0.000382397
Self injurious behaviour	Pack years of smoking PREVIEW ONLY	0	ukbb	0.317	0.0771	0.000442206
Self injury ideation	Tinnitus: Yes_ but not now_ but have in the past	0	ukbb	0.4474	0.1122	0.000446153
Self injury ideation	Types of physical activity in last 4 weeks: None of the above	0	ukbb	0.2589	0.0649	0.00044652
Self injurious behaviour	Ever highly irritable/argumentative for 2 days	0	ukbb	0.3718	0.0907	0.000461241
Self injury ideation	Maximum workload during fitness test	0	ukbb	-0.4669	0.1177	0.00048289
Self injurious behaviour	Smoking status: Previous	0	ukbb	0.2448	0.06	0.000496834
Self injury ideation	Time spent driving	0	ukbb	-0.2444	0.0621	0.000534423
Self injury ideation	Tobacco smoking: Ex-smoker	0	ukbb	0.2791	0.0709	0.000534423
Self injury ideation	Diagnoses - main ICD10: K21 Gastro-oesophageal reflux disease	0	ukbb	0.4021	0.1023	0.000546287
Self injury ideation	Excessive daytime sleepiness	27992416	sleeping	0.2312	0.0598	0.00061157
Self injury ideation	Duration of heavy DIY	0	ukbb	0.305	0.08	0.00061157
Self injury ideation	Illnesses of mother: Chronic bronchitis/emphysema	0	ukbb	0.2964	0.0781	0.00061157
Self injury ideation	Illnesses of siblings: None of the above (group 1)	0	ukbb	-0.2066	0.0536	0.00061157
Self injury ideation	Smoking status: Previous	0	ukbb	0.1916	0.0503	0.00061157
Self injury ideation	Blood clot_ DVT_ bronchitis_ emphysema_ asthma_ rhinitis_ eczema_ allergy diagnosed by doctor: Emphysema/chronic bronchitis	0	ukbb	0.309	0.0808	0.00061157
Self injurious behaviour	Other eye problems	0	ukbb	0.5032	0.126	0.000697294
Self injurious behaviour	Had other major operations	0	ukbb	0.4101	0.1034	0.000770805
Self injurious behaviour	Insomnia	28604731	sleeping	0.3679	0.0932	0.000830697
Self injurious behaviour	Major depressive disorder	22472876	psychiatric	0.502	0.1281	0.000909563
Self injurious behaviour	Exposure to tobacco smoke outside home	0	ukbb	0.33	0.0851	0.000961039
Self injurious behaviour	Alcohol usually taken with meals	0	ukbb	-0.2312	0.0609	0.000961039
Self injurious behaviour	Number of full brothers	0	ukbb	0.3609	0.0942	0.000961039
Self injurious behaviour	Family relationship satisfaction	0	ukbb	0.3402	0.0892	0.000961039
Self injurious behaviour	Mouth/teeth dental problems: Loose teeth	0	ukbb	0.3517	0.0915	0.000961039
Self injury ideation	Had major operations	0	ukbb	0.297	0.0809	0.001184
Self injury ideation	Number of pregnancy terminations	0	ukbb	0.3568	0.0946	0.001184
Self injury ideation	Illnesses of siblings: Heart disease	0	ukbb	0.2736	0.0745	0.001184
Self injury ideation	Medication for pain relief_ constipation_ heartburn: Ibuprofen (e.g. Nurofen)	0	ukbb	0.2217	0.0595	0.001184
Self injury ideation	Doctor diagnosed asthma	0	ukbb	0.2576	0.0704	0.00173438
Self injury ideation	Impedance of whole body	0	ukbb	-0.124	0.0339	0.00173438
Self injury ideation	Mouth/teeth dental problems: Mouth ulcers	0	ukbb	0.2036	0.0562	0.00173438
Self injurious behaviour	Sensitivity / hurt feelings	0	ukbb	0.2252	0.0599	0.00180488
Self injurious behaviour	Happiness	0	ukbb	0.3149	0.0845	0.00180488
Self injurious behaviour	Health satisfaction	0	ukbb	0.2629	0.0712	0.00180488
Self injurious behaviour	Pain type(s) experienced in last month: Pain all over the body	0	ukbb	0.4416	0.1183	0.00180488
Self injurious behaviour	Diagnoses - main ICD10: R10 Abdominal and pelvic pain	0	ukbb	0.4079	0.1083	0.00180488
Self injury ideation	Hand grip strength (left)	0	ukbb	-0.1372	0.0391	0.00225954
Self injury ideation	Bilateral oophorectomy (both ovaries removed)	0	ukbb	0.2921	0.083	0.00225954
Self injury ideation	Impedance of arm (left)	0	ukbb	-0.1173	0.0331	0.00225954
Self injurious behaviour	Time spent using computer	0	ukbb	0.1953	0.0545	0.00261176
Self injurious behaviour	Hearing difficulty/problems with background noise	0	ukbb	0.225	0.0621	0.00261176
Self injurious behaviour	Financial situation satisfaction	0	ukbb	0.3298	0.0914	0.00261176
Self injury ideation	Number of trend entries	0	ukbb	-0.496	0.1425	0.00274074
Self injury ideation	Body mass index (BMI)	0	ukbb	0.113	0.0326	0.00274074
Self injury ideation	Non-cancer illness code_ self-reported: diabetes	0	ukbb	0.1888	0.0542	0.00274074
Self injury ideation	Diagnoses - main ICD10: K29 Gastritis and duodenitis	0	ukbb	0.3303	0.0954	0.00274074
Self injury ideation	Ever vs never smoked	20418890	smoking_behaviour	0.224	0.0653	0.00317143
Self injury ideation	Back pain for 3+ months	0	ukbb	0.3167	0.0924	0.00317143
Self injury ideation	Noisy workplace	0	ukbb	0.237	0.0686	0.00317143
Self injury ideation	Maximum heart rate during fitness test	0	ukbb	-0.3423	0.0998	0.00317143
Self injury ideation	Illnesses of father: Heart disease	0	ukbb	0.1854	0.0542	0.00317143
Self injurious behaviour	Maternal smoking around birth	0	ukbb	0.2331	0.0655	0.0034023
Self injurious behaviour	Frequency of other exercises in last 4 weeks	0	ukbb	0.3997	0.1132	0.0034023
Self injury ideation	Age started oral contraceptive pill	0	ukbb	-0.2123	0.0636	0.00413986
Self injury ideation	Transport type for commuting to job workplace: Public transport	0	ukbb	0.2393	0.0715	0.00413986
Self injury ideation	Pain type(s) experienced in last month: Facial pain	0	ukbb	0.3502	0.1042	0.00413986
Self injury ideation	Leg pain on walking	0	ukbb	0.2307	0.0697	0.00456164
Self injury ideation	Diagnoses - main ICD10: K62 Other diseases of anus and rectum	0	ukbb	0.5901	0.1771	0.00456164
Self injury ideation	Diagnoses - main ICD10: K76 Other diseases of liver	0	ukbb	0.5257	0.1585	0.00456164
Self injurious behaviour	Number of treatments/medications taken	0	ukbb	0.1955	0.0572	0.00487912
Self injurious behaviour	Illnesses of mother: Heart disease	0	ukbb	0.3651	0.1067	0.00487912
Self injurious behaviour	Illnesses of mother: Chronic bronchitis/emphysema	0	ukbb	0.3164	0.0924	0.00487912
Self injurious behaviour	Pain type(s) experienced in last month: Hip pain	0	ukbb	0.2684	0.0786	0.00487912
Self injury ideation	Smoking/smokers in household	0	ukbb	0.283	0.0862	0.005
Self injury ideation	Non-cancer illness code_ self-reported: kidney stone/ureter stone/bladder stone	0	ukbb	0.2832	0.0864	0.005
Self injury ideation	Illnesses of father: High blood pressure	0	ukbb	0.244	0.0748	0.00539073
Self injury ideation	Illness_ injury_ bereavement_ stress in last 2 years: Marital separation/divorce	0	ukbb	0.3685	0.1125	0.00539073
Self injury ideation	Diagnoses - main ICD10: R69 Unknown and unspecified causes of morbidity	0	ukbb	0.4152	0.1269	0.00539073
Self injurious behaviour	Number of unsuccessful stop-smoking attempts	0	ukbb	0.4043	0.1196	0.00551064
Self injurious behaviour	Back pain for 3+ months	0	ukbb	0.4227	0.1248	0.00551064
Self injurious behaviour	Pain type(s) experienced in last month: Headache	0	ukbb	0.2233	0.0661	0.00551064
Self injury ideation	Illnesses of mother: None of the above (group 2)	0	ukbb	-0.3329	0.1027	0.00584211
Self injurious behaviour	Mouth/teeth dental problems: Toothache	0	ukbb	0.4183	0.1246	0.00623158
Self injury ideation	Usual walking pace	0	ukbb	-0.1358	0.0422	0.00624675
Self injury ideation	Pain type(s) experienced in last month: Knee pain	0	ukbb	0.182	0.0566	0.00624675
Self injury ideation	Exposure to tobacco smoke at home	0	ukbb	0.2845	0.0893	0.00664103
Self injury ideation	Mouth/teeth dental problems: Loose teeth	0	ukbb	0.2391	0.0748	0.00664103
Self injurious behaviour	Ever manic/hyper for 2 days	0	ukbb	0.4948	0.1497	0.00686598
Self injurious behaviour	Hearing difficulty/problems: Yes	0	ukbb	0.1987	0.0598	0.00686598
Self injury ideation	Diagnoses - main ICD10: I25 Chronic ischaemic heart disease	0	ukbb	0.2195	0.0692	0.00707006
Self injury ideation	Cough on most days	0	ukbb	0.2342	0.0744	0.00744654
Self injury ideation	Non-cancer illness code_ self-reported: chronic obstructive airways disease/copd	0	ukbb	0.4125	0.1304	0.00744654
Self injury ideation	Illnesses of father: None of the above (group 2)	0	ukbb	-0.3645	0.116	0.0078625
Self injury ideation	Impedance of leg (right)	0	ukbb	-0.1075	0.0344	0.00827329
Self injurious behaviour	Non-cancer illness code_ self-reported: diabetes	0	ukbb	0.2428	0.0746	0.00830612
Self injury ideation	Alcohol intake frequency.	0	ukbb	0.1317	0.0425	0.00862577
Self injury ideation	Number of depression episodes	0	ukbb	0.4481	0.1443	0.00862577
Self injury ideation	Diabetes diagnosed by doctor	0	ukbb	0.1536	0.0496	0.0089697
Self injury ideation	Former alcohol drinker	0	ukbb	0.3205	0.1038	0.0089697
Self injurious behaviour	Friendships satisfaction	0	ukbb	0.2639	0.0816	0.0089697
Self injurious behaviour	Worrier / anxious feelings	0	ukbb	0.1692	0.0526	0.00952475
Self injurious behaviour	Former alcohol drinker	0	ukbb	0.4053	0.1259	0.00952475
Self injurious behaviour	Mouth/teeth dental problems: Dentures	0	ukbb	0.2092	0.0655	0.0101569
Self injury ideation	Impedance of arm (right)	0	ukbb	-0.1005	0.033	0.0101916
Self injury ideation	Medication for pain relief_ constipation_ heartburn: Paracetamol	0	ukbb	0.1598	0.0524	0.0101916
Self injury ideation	Number of children ever born	27798627	reproductive	0.1919	0.0631	0.0105089
Self injury ideation	Illnesses of father: None of the above (group 1)	0	ukbb	-0.2397	0.0791	0.0105089
Self injurious behaviour	Alcohol drinker status: Previous	0	ukbb	0.3314	0.1043	0.0107767
Self injury ideation	Illnesses of siblings: Diabetes	0	ukbb	0.1896	0.0627	0.0108824
Self injury ideation	Number of self-reported cancers	0	ukbb	0.3321	0.1106	0.0116842
Self injury ideation	Leptin_adjBMI	26833098	hormone	0.2493	0.0834	0.0120465
Self injurious behaviour	Snoring	0	ukbb	0.1719	0.0547	0.0120962
Self injurious behaviour	Mouth/teeth dental problems: Painful gums	0	ukbb	0.505	0.162	0.0126857
Self injury ideation	Number of days/week walked 10+ minutes	0	ukbb	-0.1437	0.0485	0.0128324
Self injury ideation	Duration of fitness test	0	ukbb	-0.3745	0.1267	0.0131839
Self injury ideation	Impedance of leg (left)	0	ukbb	-0.1008	0.0342	0.0135314
Self injurious behaviour	Vascular/heart problems diagnosed by doctor: Angina	0	ukbb	0.2588	0.0838	0.0139623
Self injury ideation	Forced expiratory volume in 1-second (FEV1)_ predicted percentage	0	ukbb	-0.1382	0.0472	0.0142955
Self injury ideation	Hand grip strength (right)	0	ukbb	-0.1144	0.0395	0.015382
Self injury ideation	Non-cancer illness code_ self-reported: anxiety/panic attacks	0	ukbb	0.3418	0.1177	0.015382
Self injury ideation	Number of cigarettes previously smoked daily	0	ukbb	0.1907	0.066	0.0155359
Self injury ideation	Blood clot_ DVT_ bronchitis_ emphysema_ asthma_ rhinitis_ eczema_ allergy diagnosed by doctor: Hayfever_ allergic rhinitis or eczema	0	ukbb	0.1195	0.0413	0.0155359
Self injury ideation	Types of physical activity in last 4 weeks: Walking for pleasure (not as a means of transport)	0	ukbb	-0.1497	0.0517	0.0155359
Self injurious behaviour	Illness_ injury_ bereavement_ stress in last 2 years: Marital separation/divorce	0	ukbb	0.4801	0.1575	0.0159065
Self injurious behaviour	Non-cancer illness code_ self-reported: angina	0	ukbb	0.2484	0.0817	0.0162936
Self injurious behaviour	Transport type for commuting to job workplace: Public transport	0	ukbb	0.3194	0.105	0.0162936
Self injury ideation	Diagnoses - main ICD10: N92 Excessive_ frequent and irregular menstruation	0	ukbb	0.2826	0.0989	0.0174835
Self injurious behaviour	Adopted as a child	0	ukbb	0.4731	0.1581	0.0186667
Self injurious behaviour	Tobacco smoking: Ex-smoker	0	ukbb	0.2791	0.0934	0.0186667
Self injury ideation	Leg fat mass (left)	0	ukbb	0.0894	0.0316	0.0190055
Self injurious behaviour	Non-cancer illness code_ self-reported: diverticular disease/diverticulitis	0	ukbb	0.2896	0.0973	0.0191607
Self injurious behaviour	Blood clot_ DVT_ bronchitis_ emphysema_ asthma_ rhinitis_ eczema_ allergy diagnosed by doctor: Asthma	0	ukbb	0.1808	0.061	0.019646
Self injury ideation	Diagnoses - main ICD10: M54 Dorsalgia	0	ukbb	0.2477	0.088	0.0197065
Self injurious behaviour	Diabetes diagnosed by doctor	0	ukbb	0.1988	0.0672	0.0199478
Self injurious behaviour	Medication for pain relief_ constipation_ heartburn: None of the above	0	ukbb	-0.1855	0.0627	0.0199478
Self injury ideation	Mouth/teeth dental problems: Bleeding gums	0	ukbb	0.1838	0.0654	0.02
Self injury ideation	Non-cancer illness code_ self-reported: emphysema/chronic bronchitis	0	ukbb	0.2287	0.0823	0.0214839
Self injurious behaviour	Neo-openness to experience	21173776	personality	0.4581	0.1571	0.0223276
Self injury ideation	Vascular/heart problems diagnosed by doctor: None of the above	0	ukbb	-0.1028	0.0373	0.0229519
Self injurious behaviour	Non-cancer illness code_ self-reported: asthma	0	ukbb	0.1765	0.061	0.0240342
Self injury ideation	Arm predicted mass (left)	0	ukbb	0.0797	0.0292	0.0247979
Self injury ideation	Medication for cholesterol_ blood pressure or diabetes: Cholesterol lowering medication	0	ukbb	0.17	0.0627	0.0262328
Self injurious behaviour	Types of transport used (excluding work): Public transport	0	ukbb	0.2286	0.0801	0.0269661
Self injurious behaviour	Work/job satisfaction	0	ukbb	0.3067	0.1078	0.0273613
Self injury ideation	Leg fat mass (right)	0	ukbb	0.0853	0.0317	0.0280421
Self injury ideation	Mineral and other dietary supplements: Glucosamine	0	ukbb	-0.148	0.0554	0.0290576
Self injury ideation	Chronotype	27494321	sleeping	-0.1522	0.0571	0.0292205
Self injury ideation	Knee pain for 3+ months	0	ukbb	0.2853	0.107	0.0292205
Self injury ideation	Doctor diagnosed hayfever or allergic rhinitis	0	ukbb	0.183	0.0686	0.0292205
Self injury ideation	Arm fat mass (right)	0	ukbb	0.0841	0.0316	0.0292205
Self injury ideation	Age at last live birth	0	ukbb	-0.1519	0.0572	0.0298265
Self injury ideation	Reason for glasses/contact lenses: For long-sightedness_ i.e. for distance and near_ but particularly for near tasks like reading (called hypermetropia)	0	ukbb	0.2152	0.0812	0.0304264
Self injury ideation	Alzheimers disease	24162737	neurological	-0.3111	0.1179	0.0310202
Self injury ideation	Lumbar Spine bone mineral density	26367794	bone	-0.1706	0.0648	0.0312362
Self injury ideation	Nap during day	0	ukbb	0.1084	0.0413	0.03182
Self injury ideation	Transport type for commuting to job workplace: Walk	0	ukbb	0.2381	0.0909	0.032398
Self injury ideation	Non-cancer illness code_ self-reported: mania/bipolar disorder/manic depression	0	ukbb	0.2824	0.1082	0.0333366
Self injury ideation	Cancer diagnosed by doctor	0	ukbb	0.2824	0.1084	0.0333725
Self injury ideation	Leg fat percentage (left)	0	ukbb	0.0839	0.0322	0.0333725
Self injury ideation	Arm fat mass (left)	0	ukbb	0.0823	0.0317	0.0339317
Self injury ideation	Non-cancer illness code_ self-reported: osteoporosis	0	ukbb	0.1919	0.074	0.0341262
Self injury ideation	Diagnoses - main ICD10: J44 Other chronic obstructive pulmonary disease	0	ukbb	0.3979	0.1538	0.0346763
Self injurious behaviour	Diagnoses - main ICD10: K62 Other diseases of anus and rectum	0	ukbb	0.6872	0.2487	0.03515
Self injury ideation	Ever taken oral contraceptive pill	0	ukbb	0.2308	0.0896	0.0354067
Self injury ideation	Leg fat-free mass (right)	0	ukbb	0.0781	0.0303	0.0354067
Self injury ideation	Leg predicted mass (right)	0	ukbb	0.0782	0.0304	0.0355905
Self injury ideation	Illness_ injury_ bereavement_ stress in last 2 years: Death of a close relative	0	ukbb	0.2371	0.0923	0.0357725
Self injury ideation	Weight	0	ukbb	0.0769	0.03	0.0359528
Self injury ideation	Leg predicted mass (left)	0	ukbb	0.0764	0.03	0.0378685
Self injury ideation	Vitamin and mineral supplements: Vitamin E	0	ukbb	0.2682	0.1054	0.0380374
Self injury ideation	Non-cancer illness code_ self-reported: heart attack/myocardial infarction	0	ukbb	0.1772	0.0698	0.0385488
Self injury ideation	Arm fat-free mass (left)	0	ukbb	0.073	0.0288	0.0388756
Self injury ideation	Vascular/heart problems diagnosed by doctor: Heart attack	0	ukbb	0.1798	0.0711	0.0388756
Self injury ideation	Leg fat-free mass (left)	0	ukbb	0.0756	0.0299	0.0393761
Self injury ideation	Medication for cholesterol_ blood pressure_ diabetes_ or take exogenous hormones: Hormone replacement therapy	0	ukbb	0.2167	0.0867	0.0418995
Self injurious behaviour	Headaches for 3+ months	0	ukbb	0.337	0.1248	0.0421983
Self injury ideation	Adopted as a child	0	ukbb	0.2995	0.1206	0.0437273
Self injury ideation	Frequency of stair climbing in last 4 weeks	0	ukbb	-0.1207	0.0487	0.0438643
Self injurious behaviour	Diagnoses - main ICD10: J44 Other chronic obstructive pulmonary disease	0	ukbb	0.5019	0.1869	0.0442787
Self injury ideation	Mouth/teeth dental problems: Painful gums	0	ukbb	0.2964	0.1197	0.0443333
Self injury ideation	Femoral Neck bone mineral density	26367794	bone	-0.1553	0.063	0.0452589
Self injury ideation	Basal metabolic rate	0	ukbb	0.0715	0.029	0.0452589
Self injury ideation	Alcohol usually taken with meals	0	ukbb	-0.1058	0.043	0.0453867
Self injury ideation	Drive faster than motorway speed limit	0	ukbb	-0.1099	0.0449	0.0471504
Self injurious behaviour	Exposure to tobacco smoke at home	0	ukbb	0.3015	0.1136	0.0475285
Self injury ideation	Leg fat percentage (right)	0	ukbb	0.0793	0.0325	0.0479207
Self injurious behaviour	Types of physical activity in last 4 weeks: None of the above	0	ukbb	0.2182	0.0825	0.0489355
Self injury ideation	Ever stopped smoking for 6+ months	0	ukbb	0.3011	0.124	0.0490088
Self injurious behaviour	Transport type for commuting to job workplace: Walk	0	ukbb	0.328	0.1244	0.049728
Self injurious behaviour	Number of self-reported cancers	0	ukbb	0.3946	0.1507	0.0512756
Self injurious behaviour	Illnesses of mother: None of the above (group 2)	0	ukbb	-0.3047	0.1163	0.0512756
Self injury ideation	Diagnoses - main ICD10: F31 Bipolar affective disorder	0	ukbb	0.2892	0.1199	0.0513799
Self injurious behaviour	Number of cigarettes currently smoked daily (current cigarette smokers)	0	ukbb	0.3456	0.1322	0.0514531
Self injury ideation	Non-cancer illness code_ self-reported: migraine	0	ukbb	0.1659	0.0689	0.0518
Self injurious behaviour	Pain type(s) experienced in last month: Facial pain	0	ukbb	0.3826	0.1469	0.0527752
Self injury ideation	Neo-openness to experience	21173776	personality	0.2759	0.1156	0.0544589
Self injurious behaviour	Breastfed as a baby	0	ukbb	-0.2345	0.0905	0.0546462
Self injurious behaviour	Ever taken oral contraceptive pill	0	ukbb	0.3016	0.1166	0.0547939
Self injurious behaviour	Diagnoses - main ICD10: I25 Chronic ischaemic heart disease	0	ukbb	0.1977	0.0766	0.0555
Self injurious behaviour	Reason for glasses/contact lenses: For long-sightedness_ i.e. for distance and near_ but particularly for near tasks like reading (called hypermetropia)	0	ukbb	0.2649	0.1033	0.0573083
Self injurious behaviour	Femoral neck bone mineral density	22504420	bone	-0.1871	0.073	0.0574328
Self injury ideation	Mineral and other dietary supplements: Selenium	0	ukbb	0.2465	0.1042	0.0577328
Self injurious behaviour	Transport type for commuting to job workplace: Car/motor vehicle	0	ukbb	-0.257	0.1006	0.0581037
Self injury ideation	Whole body water mass	0	ukbb	0.068	0.0288	0.0581202
Self injury ideation	Number of cigarettes currently smoked daily (current cigarette smokers)	0	ukbb	0.2358	0.1006	0.0604017
Self injury ideation	Whole body fat-free mass	0	ukbb	0.0675	0.0289	0.0614043
Self injury ideation	Fractured bone site(s): Wrist	0	ukbb	0.2502	0.1073	0.0617712
Self injurious behaviour	Ever stopped smoking for 6+ months	0	ukbb	0.3853	0.1525	0.0622029
Self injurious behaviour	Medication for pain relief_ constipation_ heartburn: Aspirin	0	ukbb	0.2112	0.0837	0.0622029
Self injurious behaviour	Vitamin and mineral supplements: None of the above	0	ukbb	-0.1773	0.0702	0.0622029
Self injury ideation	Arm predicted mass (right)	0	ukbb	0.0688	0.0297	0.063384
Self injurious behaviour	Cough on most days	0	ukbb	0.2473	0.0984	0.0634286
Self injurious behaviour	Vitamin and mineral supplements: Vitamin B	0	ukbb	0.3758	0.1496	0.0634286
Self injurious behaviour	Diagnoses - main ICD10: R07 Pain in throat and chest	0	ukbb	0.2377	0.0951	0.065078
Self injurious behaviour	Medication for pain relief_ constipation_ heartburn: Ibuprofen (e.g. Nurofen)	0	ukbb	0.1914	0.0768	0.0661831
Self injurious behaviour	Ever vs never smoked	20418890	smoking_behaviour	0.2406	0.0968	0.0667552
Self injury ideation	Transport type for commuting to job workplace: Car/motor vehicle	0	ukbb	-0.1741	0.0758	0.0671597
Self injury ideation	Non-cancer illness code_ self-reported: diverticular disease/diverticulitis	0	ukbb	0.164	0.0715	0.067525
Self injury ideation	Diagnoses - main ICD10: S52 Fracture of forearm	0	ukbb	0.2669	0.1164	0.067525
Self injury ideation	Forced vital capacity (FVC)_ Best measure	0	ukbb	-0.0903	0.0394	0.0678589
Self injury ideation	Qualifications: College or University degree	0	ukbb	0.0804	0.0353	0.0691074
Self injury ideation	Arm fat percentage (right)	0	ukbb	0.0754	0.0331	0.0691475
Self injury ideation	Non-cancer illness code_ self-reported: high cholesterol	0	ukbb	0.1317	0.0578	0.0691475
Self injury ideation	Hair/balding pattern: Pattern 2	0	ukbb	0.135	0.0596	0.0709796
Self injury ideation	Morning/evening person (chronotype)	0	ukbb	0.0895	0.0396	0.0715935
Self injurious behaviour	Blood clot_ DVT_ bronchitis_ emphysema_ asthma_ rhinitis_ eczema_ allergy diagnosed by doctor: Emphysema/chronic bronchitis	0	ukbb	0.2612	0.1066	0.0734861
Self injurious behaviour	Autism spectrum disorder	0	psychiatric	0.2297	0.0938	0.0734897
Self injury ideation	Type 2 Diabetes	22885922	glycemic	-0.1477	0.0658	0.0745992
Self injurious behaviour	Maximum workload during fitness test	0	ukbb	-0.3142	0.1289	0.0750137
Self injurious behaviour	Smoking/smokers in household	0	ukbb	0.2833	0.1164	0.0755102
Self injury ideation	Hair/balding pattern: Pattern 4	0	ukbb	-0.0895	0.0401	0.0763871
Self injury ideation	Mineral and other dietary supplements: Calcium	0	ukbb	0.1779	0.0798	0.0766747
Self injury ideation	Types of physical activity in last 4 weeks: Strenuous sports	0	ukbb	-0.1438	0.0646	0.07696
Self injurious behaviour	Nervous feelings	0	ukbb	0.1332	0.0551	0.0779732
Self injurious behaviour	Non-cancer illness code_ self-reported: hyperthyroidism/thyrotoxicosis	0	ukbb	0.3396	0.1405	0.0779732
Self injury ideation	Alanine	27005778	metabolites	-0.2303	0.104	0.0786984
Self injury ideation	Non-cancer illness code_ self-reported: pulmonary embolism +/- dvt	0	ukbb	0.2669	0.1204	0.0786984
Self injury ideation	Ever had hysterectomy (womb removed)	0	ukbb	0.1871	0.0848	0.0801423
Self injury ideation	Duration of other exercises	0	ukbb	-0.2114	0.0961	0.0806745
Self injury ideation	Medication for cholesterol_ blood pressure_ diabetes_ or take exogenous hormones: Cholesterol lowering medication	0	ukbb	0.1247	0.0567	0.0806745
Self injury ideation	Whole body fat mass	0	ukbb	0.0688	0.0313	0.0809375
Self injury ideation	Anorexia Nervosa	24514567	psychiatric	0.1114	0.0508	0.0811705
Self injury ideation	Hearing aid user	0	ukbb	0.1887	0.086	0.0811705
Self injury ideation	Non-cancer illness code_ self-reported: osteoarthritis	0	ukbb	0.1536	0.0704	0.0831429
Self injury ideation	Non-cancer illness code_ self-reported: varicose veins	0	ukbb	-0.2896	0.1336	0.0862385
Self injury ideation	Diagnoses - main ICD10: K60 Fissure and fistula of anal and rectal regions	0	ukbb	0.2391	0.1105	0.0864751
Self injurious behaviour	Vitamin and mineral supplements: Multivitamins +/- minerals	0	ukbb	0.1876	0.0792	0.0882119
Self injurious behaviour	Mineral and other dietary supplements: Zinc	0	ukbb	0.2474	0.1046	0.0882119
Self injurious behaviour	Noisy workplace	0	ukbb	0.2145	0.0912	0.0905526
Self injury ideation	Arm fat-free mass (right)	0	ukbb	0.0627	0.0293	0.0920763
Self injury ideation	Why reduced smoking: Illness or ill health	0	ukbb	0.4041	0.1894	0.0925703
Self injurious behaviour	Doctor diagnosed asthma	0	ukbb	0.2263	0.0967	0.0928627
Self injurious behaviour	Femoral Neck bone mineral density	26367794	bone	-0.1787	0.0767	0.0951429
Self injury ideation	Weight change compared with 1 year ago	0	ukbb	0.1885	0.0889	0.0952226
Self injury ideation	Vitamin and mineral supplements: Vitamin B	0	ukbb	0.2285	0.1078	0.0952226
Self injurious behaviour	Diagnoses - main ICD10: K21 Gastro-oesophageal reflux disease	0	ukbb	0.3044	0.1309	0.0954839
Self injury ideation	Blood clot_ DVT_ bronchitis_ emphysema_ asthma_ rhinitis_ eczema_ allergy diagnosed by doctor: Blood clot in the lung	0	ukbb	0.2483	0.118	0.098203
Self injury ideation	Average weekly fortified wine intake	0	ukbb	0.2016	0.096	0.0984833
Self injury ideation	Arm fat percentage (left)	0	ukbb	0.0698	0.0333	0.0984833
Self injury ideation	Home area population density - urban or rural: England/Wales - Village - less sparse	0	ukbb	-0.5517	0.2629	0.0984833
Self injury ideation	Primary sclerosing cholangitis	27992413	autoimmune	-0.142	0.0678	0.099763
Self injurious behaviour	Mouth/teeth dental problems: Bleeding gums	0	ukbb	0.1806	0.0784	0.100564
Self injury ideation	Alcohol intake versus 10 years previously	0	ukbb	0.1249	0.0599	0.10076
Self injurious behaviour	Obesity class 3	23563607	anthropometric	0.2445	0.1063	0.100866
Self injury ideation	Vascular/heart problems diagnosed by doctor: High blood pressure	0	ukbb	0.0792	0.0381	0.102294
Self injury ideation	Non-cancer illness code_ self-reported: hypertension	0	ukbb	0.0781	0.0378	0.10463
Self injury ideation	Cancer code_ self-reported: malignant melanoma	0	ukbb	0.2597	0.1259	0.105215
Self injury ideation	Mineral and other dietary supplements: Zinc	0	ukbb	0.1686	0.0817	0.105215
Self injurious behaviour	Illnesses of father: None of the above (group 2)	0	ukbb	-0.3435	0.1505	0.10538
Self injurious behaviour	Hand grip strength (left)	0	ukbb	-0.1141	0.0502	0.106579
Self injurious behaviour	Frequency of heavy DIY in last 4 weeks	0	ukbb	0.2787	0.1236	0.11077
Self injurious behaviour	Duration of heavy DIY	0	ukbb	0.227	0.1006	0.11077
Self injury ideation	Coronary artery disease	26343387	cardiometabolic	0.0899	0.0441	0.111536
Self injury ideation	Diagnoses - main ICD10: R35 Polyuria	0	ukbb	0.4988	0.2465	0.115141
Self injury ideation	Medication for pain relief_ constipation_ heartburn: Omeprazole (e.g. Zanprol)	0	ukbb	0.1494	0.0747	0.120849
Self injurious behaviour	Pain type(s) experienced in last month: Knee pain	0	ukbb	0.1398	0.063	0.121049
Self injury ideation	No-wear time bias adjusted acceleration standard deviation	0	ukbb	-0.1361	0.0683	0.123333
Self injury ideation	Diagnoses - main ICD10: N40 Hyperplasia of prostate	0	ukbb	0.2674	0.1345	0.123421
Self injury ideation	Diagnoses - main ICD10: M67 Other disorders of synovium and tendon	0	ukbb	0.3957	0.1992	0.123772
Self injury ideation	Fractured bone site(s): Ankle	0	ukbb	0.2083	0.1051	0.124645
Self injury ideation	Non-cancer illness code_ self-reported: hyperthyroidism/thyrotoxicosis	0	ukbb	0.2161	0.1097	0.127866
Self injurious behaviour	Job involves shift work	0	ukbb	0.2098	0.0958	0.129387
Self injury ideation	Chest pain or discomfort walking normally	0	ukbb	0.1609	0.0822	0.130542
Self injury ideation	Illnesses of father: Chronic bronchitis/emphysema	0	ukbb	0.1672	0.0858	0.13294
Self injury ideation	Trunk fat-free mass	0	ukbb	0.0551	0.0283	0.13351
Self injury ideation	Trunk predicted mass	0	ukbb	0.055	0.0283	0.134592
Self injurious behaviour	Non-cancer illness code_ self-reported: osteoporosis	0	ukbb	0.2097	0.0966	0.134915
Self injurious behaviour	Hand grip strength (right)	0	ukbb	-0.1079	0.0499	0.137236
Self injurious behaviour	Shortness of breath walking on level ground	0	ukbb	0.2048	0.0948	0.137301
Self injurious behaviour	Anorexia Nervosa	24514567	psychiatric	0.1459	0.068	0.141353
Self injury ideation	Diagnoses - main ICD10: J22 Unspecified acute lower respiratory infection	0	ukbb	0.428	0.2236	0.142861
Self injury ideation	Diagnoses - main ICD10: E04 Other non-toxic goitre	0	ukbb	0.211	0.1104	0.143391
Self injurious behaviour	Ever had bowel cancer screening	0	ukbb	0.2153	0.1008	0.143595
Self injurious behaviour	Types of physical activity in last 4 weeks: Other exercises (eg: swimming_ cycling_ keep fit_ bowling)	0	ukbb	-0.1461	0.0686	0.145811
Self injurious behaviour	Chronotype	27494321	sleeping	-0.1524	0.0718	0.146269
Self injurious behaviour	Non-cancer illness code_ self-reported: kidney stone/ureter stone/bladder stone	0	ukbb	0.2575	0.1212	0.146269
Self injury ideation	Average weekly red wine intake	0	ukbb	-0.0995	0.0524	0.146724
Self injurious behaviour	Medication for pain relief_ constipation_ heartburn: Laxatives (e.g. Dulcolax_ Senokot)	0	ukbb	0.2333	0.1103	0.148
Self injury ideation	Non-cancer illness code_ self-reported: pernicious anaemia	0	ukbb	0.2621	0.1385	0.148253
Self injury ideation	Qualifications: None of the above	0	ukbb	-0.0779	0.0412	0.148253
Self injury ideation	Vitamin and mineral supplements: None of the above	0	ukbb	-0.1035	0.0548	0.149515
Self injury ideation	Neck/shoulder pain for 3+ months	0	ukbb	0.2242	0.1193	0.150759
Self injury ideation	Forced expiratory volume in 1-second (FEV1)_ Best measure	0	ukbb	-0.0736	0.0391	0.150759
Self injurious behaviour	Cancer diagnosed by doctor	0	ukbb	0.3035	0.1458	0.159057
Self injurious behaviour	Non-cancer illness code_ self-reported: chronic obstructive airways disease/copd	0	ukbb	0.3073	0.1475	0.159057
Self injury ideation	Standing height	0	ukbb	-0.0509	0.0276	0.161704
Self injury ideation	Tinnitus: Yes_ now most or all of the time	0	ukbb	0.1476	0.08	0.161704
Self injurious behaviour	Type 2 Diabetes	22885922	glycemic	-0.1853	0.0897	0.164069
Self injury ideation	Illnesses of siblings: Stroke	0	ukbb	0.3158	0.1719	0.164638
Self injurious behaviour	Diagnoses - main ICD10: K29 Gastritis and duodenitis	0	ukbb	0.2614	0.127	0.16608
Self injury ideation	Medication for cholesterol_ blood pressure_ diabetes_ or take exogenous hormones: None of the above	0	ukbb	-0.0972	0.0531	0.166809
Self injurious behaviour	Blood clot_ DVT_ bronchitis_ emphysema_ asthma_ rhinitis_ eczema_ allergy diagnosed by doctor: None of the above	0	ukbb	-0.1148	0.0559	0.16765
Self injury ideation	Illnesses of siblings: High blood pressure	0	ukbb	0.0952	0.0525	0.171433
Self injurious behaviour	Getting up in morning	0	ukbb	-0.1028	0.0504	0.172112
Self injurious behaviour	Number of depression episodes	0	ukbb	0.3953	0.1943	0.173218
Self injury ideation	Serum creatinine (non-diabetes)	26831199	kidney	0.0858	0.0476	0.175597
Self injury ideation	Ferritin	25352340	metal	-0.2586	0.1437	0.175597
Self injury ideation	Number of days/week of vigorous physical activity 10+ minutes	0	ukbb	-0.0927	0.0515	0.175597
Self injury ideation	Adiponectin	22479202	cardiometabolic	0.1551	0.0866	0.176925
Self injury ideation	Autism spectrum disorder	0	psychiatric	0.1267	0.0707	0.176925
Self injury ideation	Breastfed as a baby	0	ukbb	-0.1178	0.0658	0.176925
Self injury ideation	Difficulty not smoking for 1 day	0	ukbb	0.1915	0.1069	0.176925
Self injury ideation	Forced vital capacity (FVC)	0	ukbb	-0.069	0.0387	0.178893
Self injury ideation	Vitamin and mineral supplements: Vitamin D	0	ukbb	0.2065	0.1158	0.178893
Self injury ideation	Attention deficit hyperactivity disorder (GC)	27663945	psychiatric	0.316	0.1776	0.179271
Self injury ideation	Childhood IQ	23358156	education	-0.1616	0.0912	0.182026
Self injury ideation	Attention deficit hyperactivity disorder (No GC)	27663945	psychiatric	0.3143	0.1776	0.182154
Self injury ideation	Body fat percentage	0	ukbb	0.0581	0.033	0.185118
Self injury ideation	Height_2010	20881960	anthropometric	-0.0605	0.0344	0.185236
Self injurious behaviour	Diagnoses - main ICD10: K40 Inguinal hernia	0	ukbb	0.1665	0.0831	0.185411
Self injury ideation	Leptin_not_adjBMI	26833098	hormone	0.1312	0.0749	0.187108
Self injury ideation	Trunk fat mass	0	ukbb	0.0552	0.0315	0.187108
Self injury ideation	Illnesses of mother: Diabetes	0	ukbb	0.1115	0.0639	0.188852
Self injurious behaviour	Leg pain on walking	0	ukbb	0.1783	0.0895	0.189066
Self injurious behaviour	Diagnoses - main ICD10: K76 Other diseases of liver	0	ukbb	0.3705	0.1861	0.189066
Self injury ideation	Non-cancer illness code_ self-reported: back problem	0	ukbb	0.2212	0.1276	0.192631
Self injury ideation	Vitamin and mineral supplements: Multivitamins +/- minerals	0	ukbb	0.1057	0.061	0.192631
Self injury ideation	Diagnoses - main ICD10: L03 Cellulitis	0	ukbb	0.2885	0.1666	0.192631
Self injury ideation	Serum creatinine	26831199	kidney	0.0788	0.0456	0.193645
Self injury ideation	Qualifications: NVQ or HND or HNC or equivalent	0	ukbb	0.1351	0.0784	0.195112
Self injury ideation	Bring up phlegm/sputum/mucus on most days	0	ukbb	0.1855	0.1081	0.197486
Self injurious behaviour	Diagnoses - main ICD10: M54 Dorsalgia	0	ukbb	0.2108	0.1071	0.198951
Self injurious behaviour	Maximum heart rate during fitness test	0	ukbb	-0.2205	0.1123	0.199076
Self injury ideation	Mothers age at death	27015805	aging	-0.1685	0.0988	0.199596
Self injury ideation	Lumbar spine bone mineral density	22504420	bone	-0.0999	0.0586	0.199596
Self injury ideation	Qualifications: CSEs or equivalent	0	ukbb	0.1117	0.0654	0.199596
Self injury ideation	Why stopped smoking: Health precaution	0	ukbb	0.134	0.0784	0.199596
Self injury ideation	Mouth/teeth dental problems: Dentures	0	ukbb	0.0816	0.0481	0.202146
Self injury ideation	Tinnitus: Yes_ now some of the time	0	ukbb	0.8054	0.4773	0.205805
Self injury ideation	Illnesses of father: Diabetes	0	ukbb	0.1228	0.0728	0.205855
Self injurious behaviour	Types of physical activity in last 4 weeks: Walking for pleasure (not as a means of transport)	0	ukbb	-0.139	0.0715	0.208
Self injury ideation	Medication for cholesterol_ blood pressure or diabetes: None of the above	0	ukbb	-0.0873	0.0522	0.210822
Self injury ideation	Non-cancer illness code_ self-reported: sleep apnoea	0	ukbb	0.2396	0.1435	0.211747
Self injurious behaviour	Illness_ injury_ bereavement_ stress in last 2 years: Death of a close relative	0	ukbb	0.2488	0.129	0.213645
Self injury ideation	Forced expiratory volume in 1-second (FEV1)_ predicted	0	ukbb	-0.0721	0.0438	0.221333
Self injury ideation	Diagnoses - main ICD10: G56 Mononeuropathies of upper limb	0	ukbb	0.129	0.0784	0.221557
Self injury ideation	Reason for glasses/contact lenses: For astigmatism	0	ukbb	0.1455	0.0889	0.224651
Self injurious behaviour	Diagnoses - main ICD10: M67 Other disorders of synovium and tendon	0	ukbb	0.5092	0.2678	0.226749
Self injury ideation	Ever had bowel cancer screening	0	ukbb	0.1208	0.0743	0.228827
Self injury ideation	Non-cancer illness code_ self-reported: eczema/dermatitis	0	ukbb	0.1466	0.0907	0.23276
Self injury ideation	Diagnoses - main ICD10: D12 Benign neoplasm of colon_ rectum_ anus and anal canal	0	ukbb	0.1262	0.0783	0.233822
Self injurious behaviour	Time spent watching television (TV)	0	ukbb	-0.0977	0.0519	0.234989
Self injurious behaviour	Tinnitus: Yes_ but not now_ but have in the past	0	ukbb	0.247	0.1314	0.235704
Self injurious behaviour	Childhood IQ	23358156	education	-0.2202	0.1174	0.236021
Self injurious behaviour	Impedance of arm (left)	0	ukbb	-0.0803	0.0429	0.236495
Self injurious behaviour	Illnesses of mother: Diabetes	0	ukbb	0.1673	0.0896	0.236495
Self injurious behaviour	Current employment status: Retired	0	ukbb	-0.224	0.1198	0.236495
Self injurious behaviour	Diagnoses - main ICD10: I20 Angina pectoris	0	ukbb	0.224	0.12	0.236495
Self injury ideation	Started insulin within one year diagnosis of diabetes	0	ukbb	-0.196	0.1222	0.237499
Self injury ideation	Types of transport used (excluding work): Public transport	0	ukbb	0.1087	0.068	0.238976
Self injury ideation	Target heart rate achieved	0	ukbb	-0.2113	0.1324	0.239795
Self injurious behaviour	Mouth/teeth dental problems: Mouth ulcers	0	ukbb	0.1349	0.0728	0.242492
Self injury ideation	Illnesses of mother: None of the above (group 1)	0	ukbb	-0.1062	0.0669	0.243421
Self injury ideation	Number of children fathered	0	ukbb	-0.1177	0.0743	0.244006
Self injury ideation	Forced expiratory volume in 1-second (FEV1)	0	ukbb	-0.0599	0.0379	0.245233
Self injurious behaviour	Chest pain or discomfort walking normally	0	ukbb	0.1739	0.0945	0.247168
Self injurious behaviour	Vitamin and mineral supplements: Vitamin E	0	ukbb	0.2342	0.1273	0.247168
Self injury ideation	Sodium in urine	0	ukbb	0.0635	0.0404	0.248168
Self injury ideation	Years of schooling 2013	23722424	education	0.0943	0.06	0.248734
Self injurious behaviour	Number of cigarettes previously smoked daily	0	ukbb	0.1596	0.0871	0.249283
Self injury ideation	Diagnoses - main ICD10: D25 Leiomyoma of uterus	0	ukbb	0.1949	0.1254	0.256121
Self injury ideation	Most recent bowel cancer screening	0	ukbb	0.2625	0.1691	0.256448
Self injurious behaviour	Non-cancer illness code_ self-reported: rheumatoid arthritis	0	ukbb	0.3008	0.1655	0.256955
Self injurious behaviour	Diagnoses - main ICD10: C50 Malignant neoplasm of breast	0	ukbb	0.2325	0.1283	0.25863
Self injury ideation	Forced Vital capacity(FVC)	28166213	lung_function	-0.0805	0.0522	0.26059
Self injury ideation	Creatinine (enzymatic) in urine	0	ukbb	0.0661	0.043	0.262594
Self injurious behaviour	Diagnoses - main ICD10: G56 Mononeuropathies of upper limb	0	ukbb	0.1748	0.097	0.263234
Self injury ideation	Diagnoses - main ICD10: K30 Dyspepsia	0	ukbb	0.2628	0.1722	0.267749
Self injury ideation	Diagnoses - main ICD10: K80 Cholelithiasis	0	ukbb	0.141	0.0929	0.270983
Self injury ideation	Non-cancer illness code_ self-reported: hypothyroidism/myxoedema	0	ukbb	0.0785	0.0518	0.271683
Self injury ideation	Fractured bone site(s): Arm	0	ukbb	0.1934	0.1278	0.272169
Self injurious behaviour	Medication for cholesterol_ blood pressure_ diabetes_ or take exogenous hormones: Blood pressure medication	0	ukbb	-0.1047	0.0586	0.272188
Self injury ideation	Years of schooling 2016	27225129	education	0.0553	0.0366	0.273696
Self injurious behaviour	Reason for glasses/contact lenses: For astigmatism	0	ukbb	0.211	0.1186	0.274493
Self injurious behaviour	Alcohol intake frequency.	0	ukbb	0.0989	0.0557	0.274598
Self injurious behaviour	Mineral and other dietary supplements: Selenium	0	ukbb	0.2289	0.1291	0.275424
Self injury ideation	Used an inhaler for chest within last hour	0	ukbb	0.2004	0.1336	0.277916
Self injury ideation	Type of tobacco previously smoked: Cigars or pipes	0	ukbb	-0.2649	0.1768	0.277966
Self injurious behaviour	Had major operations	0	ukbb	0.1992	0.1132	0.281631
Self injury ideation	Diagnoses - main ICD10: Z09 Follow-up examination after treatment for conditions other than malignant neoplasms	0	ukbb	0.202	0.1362	0.285251
Self injury ideation	Current employment status: In paid employment or self-employed	0	ukbb	-0.1226	0.0829	0.286724
Self injury ideation	Non-cancer illness code_ self-reported: crohns disease	0	ukbb	0.1527	0.1038	0.290244
Self injurious behaviour	Knee pain for 3+ months	0	ukbb	0.2359	0.1353	0.290638
Self injurious behaviour	Frequency of walking for pleasure in last 4 weeks	0	ukbb	0.1448	0.0835	0.295288
Self injury ideation	Current employment status: Retired	0	ukbb	-0.1291	0.0887	0.298665
Self injurious behaviour	Home area population density - urban or rural: England/Wales - Village - less sparse	0	ukbb	-0.4505	0.2612	0.299541
Self injury ideation	Glutamine	27005778	metabolites	-0.1535	0.1058	0.300088
Self injury ideation	Distance between home and job workplace	0	ukbb	0.1577	0.1092	0.302931
Self injurious behaviour	Length of working week for main job	0	ukbb	0.1933	0.1131	0.307924
Self injurious behaviour	Diagnoses - main ICD10: S52 Fracture of forearm	0	ukbb	0.257	0.1505	0.307924
Self injury ideation	Diagnoses - main ICD10: K20 Oesophagitis	0	ukbb	0.3105	0.2201	0.322022
Self injurious behaviour	Squamous cell lung cancer	27488534	cancer	0.2715	0.1619	0.324701
Self injurious behaviour	Current employment status: Looking after home and/or family	0	ukbb	-0.2636	0.1573	0.324701
Self injurious behaviour	Diagnoses - main ICD10: J22 Unspecified acute lower respiratory infection	0	ukbb	0.4289	0.2554	0.324701
Self injurious behaviour	Age started oral contraceptive pill	0	ukbb	-0.152	0.091	0.326633
Self injury ideation	Phospholipids in IDL	27005778	metabolites	-0.2469	0.1768	0.329452
Self injurious behaviour	Alzheimers disease	24162737	neurological	-0.2583	0.1554	0.330259
Self injurious behaviour	Frequency of stair climbing in last 4 weeks	0	ukbb	-0.1019	0.0614	0.331124
Self injury ideation	Mean diameter for LDL particles	27005778	metabolites	-0.27	0.1939	0.33118
Self injurious behaviour	Impedance of whole body	0	ukbb	-0.0709	0.0429	0.332661
Self injurious behaviour	Illnesses of siblings: None of the above (group 1)	0	ukbb	-0.1148	0.0695	0.333169
Self injury ideation	Diagnoses - main ICD10: M10 Gout	0	ukbb	-0.2861	0.2069	0.336125
Self injury ideation	Job involves shift work	0	ukbb	0.0971	0.0703	0.336217
Self injurious behaviour	Diagnoses - main ICD10: S09 Other and unspecified injuries of head	0	ukbb	0.2837	0.1727	0.338045
Self injurious behaviour	Leptin_adjBMI	26833098	hormone	0.1837	0.112	0.338525
Self injury ideation	Age at Menarche	25231870	reproductive	-0.0554	0.0403	0.339518
Self injury ideation	Non-cancer illness code_ self-reported: polio / poliomyelitis	0	ukbb	-0.2578	0.1883	0.342
Self injurious behaviour	Number of days/week of moderate physical activity 10+ minutes	0	ukbb	0.1092	0.067	0.343121
Self injurious behaviour	Peak expiratory flow (PEF)	0	ukbb	-0.092	0.0565	0.343121
Self injurious behaviour	Types of transport used (excluding work): Cycle	0	ukbb	0.1274	0.0785	0.345884
Self injury ideation	Extreme waist-to-hip ratio	23563607	anthropometric	0.1284	0.0946	0.346652
Self injury ideation	Free cholesterol in IDL	27005778	metabolites	-0.2178	0.1603	0.346652
Self injury ideation	Frequency of light DIY in last 4 weeks	0	ukbb	0.1166	0.086	0.346652
Self injury ideation	Mineral and other dietary supplements: None of the above	0	ukbb	0.0758	0.0559	0.346652
Self injurious behaviour	Illnesses of siblings: Stroke	0	ukbb	0.3321	0.2057	0.349938
Self injury ideation	Non-cancer illness code_ self-reported: hypopituitarism	0	ukbb	0.413	0.3062	0.350069
Self injurious behaviour	Neo-conscientiousness	21173776	personality	-0.2658	0.1653	0.350202
Self injurious behaviour	Non-cancer illness code_ self-reported: emphysema/chronic bronchitis	0	ukbb	0.1754	0.1091	0.350202
Self injurious behaviour	Non-cancer illness code_ self-reported: mania/bipolar disorder/manic depression	0	ukbb	0.2045	0.1271	0.350202
Self injurious behaviour	Number of live births	0	ukbb	0.1117	0.0696	0.350288
Self injury ideation	Non-accidental death in close genetic family	0	ukbb	0.1653	0.1233	0.352923
Self injury ideation	Reason for glasses/contact lenses: For just reading/near work as you are getting older (called presbyopia)	0	ukbb	-0.1996	0.1487	0.352923
Self injury ideation	Types of physical activity in last 4 weeks: Heavy DIY (eg: weeding_ lawn mowing_ carpentry_ digging)	0	ukbb	-0.0783	0.0585	0.353751
Self injurious behaviour	Sleep duration	27494321	sleeping	-0.1436	0.0898	0.354235
Self injury ideation	Hair/balding pattern: Pattern 3	0	ukbb	-0.0701	0.0526	0.355942
Self injury ideation	Diagnoses - main ICD10: R55 Syncope and collapse	0	ukbb	0.1487	0.1128	0.364937
Self injury ideation	Fluid intelligence score	0	ukbb	0.0573	0.0437	0.368835
Self injury ideation	Phospholipids in large LDL	27005778	metabolites	-0.2265	0.1733	0.370581
Self injury ideation	Diagnoses - main ICD10: O75 Other complications of labour and delivery_ not elsewhere classified	0	ukbb	-0.1674	0.1292	0.376569
Self injurious behaviour	Doctor diagnosed hayfever or allergic rhinitis	0	ukbb	0.1351	0.0864	0.377336
Self injurious behaviour	Medication for pain relief_ constipation_ heartburn: Paracetamol	0	ukbb	0.1038	0.0665	0.377336
Self injury ideation	Comparative height size at age 10	0	ukbb	-0.0411	0.0318	0.378479
Self injurious behaviour	Illnesses of father: High blood pressure	0	ukbb	0.1514	0.0972	0.378893
Self injurious behaviour	Illnesses of siblings: Heart disease	0	ukbb	0.1587	0.102	0.379171
Self injurious behaviour	Mean time to correctly identify matches	0	ukbb	0.087	0.0561	0.37972
Self injurious behaviour	Non-cancer illness code_ self-reported: osteoarthritis	0	ukbb	0.1464	0.0943	0.37972
Self injury ideation	Diagnoses - main ICD10: I48 Atrial fibrillation and flutter	0	ukbb	0.098	0.0761	0.379803
Self injury ideation	Time from waking to first cigarette	0	ukbb	-0.141	0.1096	0.379969
Self injurious behaviour	Heart rate	23583979	haemotological	0.1129	0.073	0.380304
Self injurious behaviour	Asthma	17611496	autoimmune	0.2008	0.1305	0.385235
Self injury ideation	Free cholesterol in large LDL	27005778	metabolites	-0.2367	0.1854	0.385871
Self injurious behaviour	Coronary artery disease	26343387	cardiometabolic	0.0917	0.06	0.391364
Self injury ideation	Cancer code_ self-reported: basal cell carcinoma	0	ukbb	-0.1197	0.0946	0.392314
Self injury ideation	Peak expiratory flow (PEF)	0	ukbb	-0.0537	0.0426	0.393528
Self injury ideation	Qualifications: Other professional qualifications eg: nursing_ teaching	0	ukbb	0.058	0.046	0.393528
Self injury ideation	Job involves mainly walking or standing	0	ukbb	-0.0603	0.0479	0.393657
Self injury ideation	Asthma	17611496	autoimmune	0.1301	0.1045	0.402092
Self injury ideation	Frequency of heavy DIY in last 4 weeks	0	ukbb	0.1279	0.1032	0.405776
Self injury ideation	Obesity class 3	23563607	anthropometric	0.1	0.0809	0.406624
Self injury ideation	Multiple sclerosis	21833088	autoimmune	0.1765	0.143	0.406719
Self injurious behaviour	Target heart rate achieved	0	ukbb	-0.2546	0.1691	0.407
Self injurious behaviour	Amyotrophic lateral sclerosis	27455348	neurological	-0.2765	0.1849	0.413602
Self injurious behaviour	Diagnoses - main ICD10: T84 Complications of internal orthopaedic prosthetic devices_ implants and grafts	0	ukbb	-0.2017	0.1351	0.414339
Self injury ideation	Non-cancer illness code_ self-reported: type 2 diabetes	0	ukbb	0.1317	0.1079	0.415222
Self injury ideation	Time spent watching television (TV)	0	ukbb	-0.0497	0.041	0.418463
Self injury ideation	Pulse wave Arterial Stiffness index	0	ukbb	-0.0978	0.0808	0.418655
Self injury ideation	Vitamin and mineral supplements: Vitamin C	0	ukbb	0.0939	0.0775	0.418655
Self injury ideation	Forced expiratory volume in 1 second	0	lung_function	-0.0381	0.0315	0.418655
Self injurious behaviour	Extreme bmi	23563607	anthropometric	0.1171	0.0793	0.418935
Self injurious behaviour	Non-cancer illness code_ self-reported: retinal detachment	0	ukbb	0.2563	0.1726	0.418935
Self injurious behaviour	Illnesses of father: Heart disease	0	ukbb	0.1132	0.0767	0.418935
Self injurious behaviour	Alcohol drinker status: Never	0	ukbb	-0.1402	0.0948	0.418935
Self injurious behaviour	Fractured bone site(s): Wrist	0	ukbb	0.2181	0.1479	0.418935
Self injurious behaviour	Diagnoses - main ICD10: I30 Acute pericarditis	0	ukbb	0.3423	0.2314	0.418935
Self injurious behaviour	Non-cancer illness code_ self-reported: pernicious anaemia	0	ukbb	0.302	0.2055	0.419432
Self injurious behaviour	Diagnoses - main ICD10: F31 Bipolar affective disorder	0	ukbb	0.2192	0.149	0.419432
Self injurious behaviour	Age completed full time education	0	ukbb	-0.0924	0.063	0.420214
Self injurious behaviour	Non-cancer illness code_ self-reported: hypothyroidism/myxoedema	0	ukbb	0.0898	0.0613	0.420214
Self injurious behaviour	Omega-3 fatty acids	27005778	metabolites	-0.2344	0.1605	0.420984
Self injurious behaviour	Diagnoses - main ICD10: K44 Diaphragmatic hernia	0	ukbb	0.2353	0.1613	0.420984
Self injury ideation	Non-cancer illness code_ self-reported: cholelithiasis/gall stones	0	ukbb	-0.1083	0.09	0.422594
Self injurious behaviour	Alcohol intake versus 10 years previously	0	ukbb	0.1041	0.0719	0.427749
Self injurious behaviour	Time from waking to first cigarette	0	ukbb	-0.2053	0.1424	0.429085
Self injurious behaviour	Cancer code_ self-reported: breast cancer	0	ukbb	0.1602	0.1109	0.429085
Self injurious behaviour	Types of physical activity in last 4 weeks: Light DIY (eg: pruning_ watering the lawn)	0	ukbb	0.0984	0.0683	0.429085
Self injury ideation	Trunk fat percentage	0	ukbb	0.0394	0.0331	0.430194
Self injurious behaviour	Illnesses of father: None of the above (group 1)	0	ukbb	-0.1344	0.0938	0.432331
Self injurious behaviour	Mineral and other dietary supplements: Calcium	0	ukbb	0.1412	0.0985	0.432331
Self injury ideation	Total cholesterol in large LDL	27005778	metabolites	-0.2009	0.1694	0.432432
Self injurious behaviour	Cigarettes smoked per day	20418890	smoking_behaviour	0.215	0.1506	0.433668
Self injurious behaviour	Age at Menarche	25231870	reproductive	-0.0754	0.0531	0.433668
Self injurious behaviour	Height; Females at age 10 and males at age 12	23449627	anthropometric	0.1228	0.0863	0.433668
Self injurious behaviour	Bring up phlegm/sputum/mucus on most days	0	ukbb	0.1827	0.1282	0.433668
Self injurious behaviour	Diagnoses - main ICD10: I48 Atrial fibrillation and flutter	0	ukbb	0.1441	0.1012	0.433668
Self injury ideation	Mineral and other dietary supplements: Fish oil (including cod liver oil)	0	ukbb	-0.0726	0.0615	0.434864
Self injury ideation	Forced vital capacity	0	lung_function	-0.0391	0.0331	0.434864
Self injurious behaviour	Systolic blood pressure_ automated reading	0	ukbb	-0.0653	0.0461	0.435098
Self injurious behaviour	Free cholesterol in IDL	27005778	metabolites	-0.3235	0.2293	0.435197
Self injurious behaviour	Mothers age at death	27015805	aging	-0.1838	0.1301	0.435197
Self injurious behaviour	Non-cancer illness code_ self-reported: anxiety/panic attacks	0	ukbb	0.2283	0.1615	0.435197
Self injury ideation	Diagnoses - main ICD10: S09 Other and unspecified injuries of head	0	ukbb	0.1511	0.1291	0.441084
Self injurious behaviour	Attention deficit hyperactivity disorder (GC)	27663945	psychiatric	0.2845	0.2036	0.441289
Self injurious behaviour	Drive faster than motorway speed limit	0	ukbb	-0.0842	0.0603	0.441289
Self injurious behaviour	Duration of other exercises	0	ukbb	-0.1753	0.1253	0.441289
Self injurious behaviour	Impedance of arm (right)	0	ukbb	-0.0597	0.0428	0.441289
Self injurious behaviour	Difficulty not smoking for 1 day	0	ukbb	0.1862	0.1338	0.44319
Self injurious behaviour	Phospholipids in IDL	27005778	metabolites	-0.3558	0.2569	0.443733
Self injurious behaviour	Lung cancer (squamous cell)	24880342	cancer	0.256	0.1847	0.443733
Self injurious behaviour	Attention deficit hyperactivity disorder (No GC)	27663945	psychiatric	0.2825	0.2037	0.443733
Self injury ideation	Non-cancer illness code_ self-reported: gastro-oesophageal reflux (gord) / gastric reflux	0	ukbb	0.0926	0.0795	0.444545
Self injury ideation	Age completed full time education	0	ukbb	-0.057	0.0493	0.449441
Self injury ideation	Average weekly intake of other alcoholic drinks	0	ukbb	0.392	0.3401	0.450513
Self injury ideation	Why stopped smoking: Doctors advice	0	ukbb	0.1313	0.1142	0.450662
Self injury ideation	Diagnoses - main ICD10: G47 Sleep disorders	0	ukbb	0.1272	0.1106	0.450662
Self injurious behaviour	Diagnoses - main ICD10: R11 Nausea and vomiting	0	ukbb	0.339	0.2474	0.454115
Self injurious behaviour	Primary biliary cirrhosis	26394269	autoimmune	-0.1346	0.0989	0.459649
Self injury ideation	Frequency of walking for pleasure in last 4 weeks	0	ukbb	0.0639	0.0563	0.461063
Self injury ideation	Non-cancer illness code_ self-reported: allergy or anaphylactic reaction to drug	0	ukbb	0.2803	0.2475	0.46138
Self injury ideation	Total lipids in large LDL	27005778	metabolites	-0.1911	0.1708	0.468192
Self injury ideation	Phospholipids in very small VLDL	27005778	metabolites	-0.139	0.1242	0.468192
Self injury ideation	Diagnoses - main ICD10: M24 Other specific joint derangements	0	ukbb	0.165	0.1471	0.468192
Self injurious behaviour	Child birth length	25281659	anthropometric	0.1365	0.1012	0.469371
Self injurious behaviour	Tinnitus: Yes_ now some of the time	0	ukbb	0.506	0.3783	0.476918
Self injurious behaviour	Mean diameter for LDL particles	27005778	metabolites	-0.344	0.2584	0.478516
Self injurious behaviour	Job involves mainly walking or standing	0	ukbb	-0.0867	0.0651	0.478516
Self injury ideation	Concentration of large LDL particles	27005778	metabolites	-0.1847	0.1674	0.478782
Self injurious behaviour	Inflammatory Bowel Disease (Euro)	26192919	autoimmune	-0.0964	0.0726	0.480218
Self injurious behaviour	Non-cancer illness code_ self-reported: pulmonary embolism +/- dvt	0	ukbb	0.195	0.1477	0.484765
Self injurious behaviour	Non-cancer illness code_ self-reported: type 2 diabetes	0	ukbb	0.1821	0.1382	0.486175
Self injurious behaviour	Crohns disease	26192919	autoimmune	-0.1003	0.0763	0.486544
Self injurious behaviour	Acetoacetate	27005778	metabolites	0.249	0.1924	0.487104
Self injurious behaviour	Ferritin	25352340	metal	-0.218	0.1679	0.487104
Self injurious behaviour	Years of schooling 2013	23722424	education	0.0887	0.0681	0.487104
Self injurious behaviour	Wears glasses or contact lenses	0	ukbb	-0.1163	0.0896	0.487104
Self injurious behaviour	Ever used hormone-replacement therapy (HRT)	0	ukbb	0.1106	0.0853	0.487104
Self injurious behaviour	Average weekly intake of other alcoholic drinks	0	ukbb	0.6458	0.4934	0.487104
Self injurious behaviour	Fluid intelligence score	0	ukbb	0.0757	0.0578	0.487104
Self injurious behaviour	Hair/balding pattern: Pattern 3	0	ukbb	-0.0989	0.0758	0.487104
Self injurious behaviour	Types of physical activity in last 4 weeks: Strenuous sports	0	ukbb	-0.1129	0.0867	0.487104
Self injurious behaviour	Diagnoses - main ICD10: Z47 Other orthopaedic follow-up care	0	ukbb	0.2365	0.1826	0.487104
Self injurious behaviour	Diagnoses - main ICD10: K50 Crohns disease [regional enteritis]	0	ukbb	0.2008	0.1559	0.491181
Self injury ideation	Squamous cell lung cancer	27488534	cancer	0.1371	0.1266	0.493746
Self injurious behaviour	Phospholipids in very small VLDL	27005778	metabolites	-0.23	0.1793	0.494241
Self injury ideation	Concentration of IDL particles	27005778	metabolites	-0.1654	0.1532	0.495217
Self injury ideation	Diagnoses - main ICD10: N19 Unspecified renal failure	0	ukbb	-0.1725	0.1608	0.4995
Self injury ideation	Age when periods started (menarche)	0	ukbb	-0.0411	0.0384	0.49972
Self injury ideation	Total lipids in IDL	27005778	metabolites	-0.1694	0.1589	0.500024
Self injury ideation	Eye problems/disorders: Injury or trauma resulting in loss of vision	0	ukbb	0.2546	0.2389	0.500024
Self injury ideation	Diagnoses - main ICD10: K22 Other diseases of oesophagus	0	ukbb	0.1595	0.1497	0.500024
Self injury ideation	Crohns disease	26192919	autoimmune	-0.0585	0.0554	0.504829
Self injury ideation	Total cholesterol in LDL	27005778	metabolites	-0.1723	0.1633	0.504829
Self injury ideation	Diagnoses - main ICD10: N32 Other disorders of bladder	0	ukbb	0.1425	0.1346	0.504829
Self injury ideation	Sitting height	0	ukbb	-0.0332	0.0315	0.505206
Self injury ideation	Lung cancer (squamous cell)	24880342	cancer	0.142	0.1352	0.50627
Self injurious behaviour	Non-cancer illness code_ self-reported: eczema/dermatitis	0	ukbb	-0.1642	0.1298	0.506445
Self injurious behaviour	Qualifications: O levels/GCSEs or equivalent	0	ukbb	0.0787	0.0622	0.506445
Self injury ideation	Diagnoses - main ICD10: M17 Gonarthrosis [arthrosis of knee]	0	ukbb	0.079	0.0756	0.509912
Self injury ideation	Urinary albumin-to-creatinine ratio (non-diabetes)	26631737	kidney	-0.0919	0.0882	0.510806
Self injury ideation	Duration of vigorous activity	0	ukbb	-0.064	0.0615	0.510806
Self injurious behaviour	Rheumatoid Arthritis	24390342	autoimmune	0.0892	0.071	0.511629
Self injury ideation	Duration of moderate activity	0	ukbb	-0.0692	0.0669	0.514753
Self injury ideation	Average number of double bonds in a fatty acid chain	27005778	metabolites	0.1121	0.1092	0.519364
Self injury ideation	Length of menstrual cycle	0	ukbb	0.0786	0.0767	0.520552
Self injurious behaviour	Number of trend entries	0	ukbb	-0.1937	0.1557	0.521175
Self injury ideation	Neo-conscientiousness	21173776	personality	-0.144	0.1412	0.521387
Self injury ideation	Cholesterol esters in large LDL	27005778	metabolites	-0.1677	0.1644	0.521387
Self injurious behaviour	Diagnoses - main ICD10: K52 Other non-infective gastro-enteritis and colitis	0	ukbb	0.1756	0.1414	0.521408
Self injury ideation	Femoral neck bone mineral density	22504420	bone	-0.0564	0.0555	0.521877
Self injury ideation	Why stopped smoking: None of the above	0	ukbb	-0.0938	0.0922	0.521877
Self injury ideation	Omega-9 and saturated fatty acids	27005778	metabolites	-0.1342	0.1324	0.522373
Self injury ideation	HDL cholesterol	20686565	lipids	-0.0518	0.0514	0.523512
Self injury ideation	Total cholesterol in IDL	27005778	metabolites	-0.1671	0.1657	0.523512
Self injury ideation	Forced expiratory volume in 1 second (FEV1)/Forced Vital capacity(FVC)	28166213	lung_function	0.0507	0.0503	0.523512
Self injury ideation	Mean platelet volume	22139419	haemotological	-0.0729	0.0729	0.528833
Self injury ideation	Illnesses of father: Prostate cancer	0	ukbb	0.1021	0.1024	0.530139
Self injurious behaviour	Non-cancer illness code_ self-reported: vitiligo	0	ukbb	-0.3509	0.2858	0.530534
Self injurious behaviour	Diagnoses - main ICD10: G47 Sleep disorders	0	ukbb	0.1593	0.1299	0.530534
Self injurious behaviour	Diagnoses - main ICD10: L03 Cellulitis	0	ukbb	0.2465	0.2008	0.530534
Self injurious behaviour	Mean Putamen	25607358	brain_volume	0.1327	0.1085	0.532175
Self injury ideation	Chronic Kidney Disease	26831199	kidney	-0.119	0.1201	0.533987
Self injury ideation	Omega-3 fatty acids	27005778	metabolites	-0.1203	0.1218	0.533987
Self injury ideation	Difference in height between adolescence and adulthood; age 14	23449627	anthropometric	-0.1141	0.1156	0.533987
Self injury ideation	Diagnoses - main ICD10: F43 Reaction to severe stress_ and adjustment disorders	0	ukbb	0.6473	0.6564	0.533987
Self injurious behaviour	Extreme height	23563607	anthropometric	-0.0977	0.0803	0.533994
Self injurious behaviour	Blood clot_ DVT_ bronchitis_ emphysema_ asthma_ rhinitis_ eczema_ allergy diagnosed by doctor: Blood clot in the lung	0	ukbb	0.1795	0.1475	0.533994
Self injurious behaviour	Medication for cholesterol_ blood pressure or diabetes: Insulin	0	ukbb	0.2157	0.1776	0.534418
Self injury ideation	Diagnoses - main ICD10: K52 Other non-infective gastro-enteritis and colitis	0	ukbb	0.0977	0.0994	0.5349
Self injury ideation	Diagnoses - main ICD10: M72 Fibroblastic disorders	0	ukbb	-0.0891	0.0907	0.5349
Self injury ideation	Triglycerides in very large HDL	27005778	metabolites	-0.1165	0.1209	0.547731
Self injury ideation	Length of working week for main job	0	ukbb	0.0793	0.0823	0.547731
Self injurious behaviour	Diagnoses - main ICD10: K80 Cholelithiasis	0	ukbb	0.1389	0.1162	0.550019
Self injurious behaviour	Medication for cholesterol_ blood pressure or diabetes: Cholesterol lowering medication	0	ukbb	0.0844	0.0707	0.550626
Self injury ideation	Total lipids in medium LDL	27005778	metabolites	-0.1512	0.1578	0.551251
Self injury ideation	Cholesterol esters in medium LDL	27005778	metabolites	-0.149	0.1564	0.552166
Self injury ideation	Reason for reducing amount of alcohol drunk: Health precaution	0	ukbb	-0.0637	0.0669	0.552166
Self injury ideation	Medication for cholesterol_ blood pressure or diabetes: Blood pressure medication	0	ukbb	0.0438	0.046	0.552166
Self injurious behaviour	Average weekly beer plus cider intake	0	ukbb	0.0826	0.0696	0.553003
Self injurious behaviour	Diagnoses - main ICD10: C61 Malignant neoplasm of prostate	0	ukbb	-0.2257	0.19	0.553003
Self injurious behaviour	Diagnoses - main ICD10: M17 Gonarthrosis [arthrosis of knee]	0	ukbb	0.1204	0.1017	0.554532
Self injury ideation	Number of live births	0	ukbb	0.0549	0.0581	0.556209
Self injury ideation	Qualifications: A levels/AS levels or equivalent	0	ukbb	0.0378	0.04	0.556209
Self injury ideation	Diagnoses - main ICD10: C44 Other malignant neoplasms of skin	0	ukbb	-0.0837	0.089	0.557007
Self injury ideation	Diagnoses - main ICD10: C61 Malignant neoplasm of prostate	0	ukbb	-0.1295	0.1375	0.557007
Self injurious behaviour	Diagnoses - main ICD10: M72 Fibroblastic disorders	0	ukbb	-0.1404	0.1193	0.558385
Self injurious behaviour	Age at last live birth	0	ukbb	-0.0876	0.0746	0.559654
Self injurious behaviour	Serum creatinine	26831199	kidney	0.0701	0.0599	0.560683
Self injurious behaviour	Daytime dozing / sleeping (narcolepsy)	0	ukbb	0.0696	0.0596	0.561244
Self injurious behaviour	Forced expiratory volume in 1-second (FEV1)_ predicted	0	ukbb	-0.0757	0.0651	0.562814
Self injurious behaviour	Medication for pain relief_ constipation_ heartburn: Omeprazole (e.g. Zanprol)	0	ukbb	0.1056	0.0908	0.562814
Self injurious behaviour	Serum cystatin c	26831199	kidney	-0.1311	0.1134	0.564449
Self injurious behaviour	Acetate	27005778	metabolites	0.2376	0.2056	0.564449
Self injurious behaviour	Why stopped smoking: Doctors advice	0	ukbb	0.1994	0.1722	0.564449
Self injury ideation	Height; Females at age 10 and males at age 12	23449627	anthropometric	-0.0639	0.0688	0.56445
Self injury ideation	Frequency of other exercises in last 4 weeks	0	ukbb	0.085	0.0923	0.570423
Self injury ideation	Diagnoses - main ICD10: R11 Nausea and vomiting	0	ukbb	0.1539	0.1676	0.571746
Self injury ideation	Illnesses of mother: High blood pressure	0	ukbb	0.0501	0.0548	0.571833
Self injury ideation	Diagnoses - main ICD10: I83 Varicose veins of lower extremities	0	ukbb	-0.0583	0.0637	0.571833
Self injurious behaviour	HbA1C	20858683	glycemic	0.1381	0.1209	0.573443
Self injurious behaviour	Diagnoses - main ICD10: N20 Calculus of kidney and ureter	0	ukbb	0.138	0.1206	0.573443
Self injury ideation	Total cholesterol in medium LDL	27005778	metabolites	-0.1494	0.164	0.574094
Self injury ideation	HbA1C	20858683	glycemic	-0.0795	0.0876	0.576504
Self injury ideation	Concentration of medium LDL particles	27005778	metabolites	-0.1428	0.1581	0.578273
Self injurious behaviour	Fractured bone site(s): Arm	0	ukbb	0.193	0.1701	0.57914
Self injurious behaviour	Heel bone mineral density (BMD) T-score_ automated (right)	0	ukbb	-0.0596	0.0528	0.580598
Self injurious behaviour	Sitting height	0	ukbb	-0.0506	0.0449	0.580598
Self injurious behaviour	Diagnoses - main ICD10: N40 Hyperplasia of prostate	0	ukbb	0.1657	0.147	0.580598
Self injurious behaviour	Body mass index	20935630	anthropometric	0.0654	0.0582	0.580667
Self injurious behaviour	Non-cancer illness code_ self-reported: bladder problem (not cancer)	0	ukbb	-0.3318	0.2954	0.580667
Self injury ideation	Non-cancer illness code_ self-reported: ulcerative colitis	0	ukbb	0.0962	0.1071	0.581136
Self injury ideation	Duration walking for pleasure	0	ukbb	-0.0689	0.077	0.581966
Self injury ideation	Diagnoses - main ICD10: K40 Inguinal hernia	0	ukbb	0.0603	0.0674	0.581966
Self injury ideation	Inflammatory Bowel Disease (Euro)	26192919	autoimmune	-0.0447	0.0502	0.583552
Self injury ideation	Serum cystatin c	26831199	kidney	-0.0577	0.0652	0.587004
Self injury ideation	Former vs Current smoker	20418890	smoking_behaviour	0.0869	0.0985	0.588728
Self injurious behaviour	Serum creatinine (non-diabetes)	26831199	kidney	0.0688	0.0619	0.590449
Self injury ideation	Eye problems/disorders: Glaucoma	0	ukbb	-0.075	0.086	0.595731
Self injury ideation	Cancer code_ self-reported: small intestine/small bowel cancer	0	ukbb	-0.2025	0.2328	0.596189
Self injury ideation	Mean Putamen	25607358	brain_volume	0.0707	0.0816	0.597728
Self injury ideation	Diagnoses - main ICD10: M23 Internal derangement of knee	0	ukbb	0.087	0.1008	0.600033
Self injury ideation	Diagnoses - main ICD10: Z47 Other orthopaedic follow-up care	0	ukbb	0.124	0.1445	0.602638
Self injury ideation	Non-cancer illness code_ self-reported: hiatus hernia	0	ukbb	0.0758	0.0891	0.607538
Self injury ideation	22:6 docosahexaenoic acid	27005778	metabolites	-0.1247	0.1475	0.610577
Self injury ideation	Pulse wave peak to peak time	0	ukbb	0.0673	0.0798	0.61207
Self injury ideation	Father still alive	0	ukbb	0.0891	0.106	0.612251
Self injury ideation	Diagnoses - main ICD10: H25 Senile cataract	0	ukbb	-0.1124	0.1342	0.612251
Self injury ideation	Diagnoses - main ICD10: K51 Ulcerative colitis	0	ukbb	0.1107	0.1319	0.612251
Self injury ideation	Acetoacetate	27005778	metabolites	0.1074	0.1287	0.613577
Self injurious behaviour	Pulse wave Arterial Stiffness index	0	ukbb	-0.1236	0.114	0.61431
Self injury ideation	Diagnoses - main ICD10: C50 Malignant neoplasm of breast	0	ukbb	0.0788	0.0948	0.615504
Self injury ideation	Apolipoprotein B	27005778	metabolites	-0.114	0.1377	0.616818
Self injurious behaviour	Diagnoses - main ICD10: I83 Varicose veins of lower extremities	0	ukbb	-0.0858	0.0794	0.617107
Self injurious behaviour	Number of days/week of vigorous physical activity 10+ minutes	0	ukbb	0.0766	0.0714	0.622522
Self injurious behaviour	Phospholipids in large LDL	27005778	metabolites	-0.2509	0.2353	0.622906
Self injurious behaviour	Excessive daytime sleepiness	27992416	sleeping	0.0905	0.0847	0.622906
Self injurious behaviour	Heel bone mineral density (BMD) T-score_ automated	0	ukbb	-0.0457	0.0427	0.622906
Self injurious behaviour	Illnesses of siblings: Diabetes	0	ukbb	0.096	0.0902	0.623032
Self injurious behaviour	Triglycerides in very large HDL	27005778	metabolites	-0.1702	0.1605	0.623067
Self injurious behaviour	Non-cancer illness code_ self-reported: crohns disease	0	ukbb	0.136	0.1282	0.623067
Self injurious behaviour	Lumbar Spine bone mineral density	26367794	bone	-0.0898	0.0853	0.624841
Self injurious behaviour	Difference in height between adolescence and adulthood; age 14	23449627	anthropometric	-0.1557	0.1479	0.624841
Self injurious behaviour	Frequency of travelling from home to job workplace	0	ukbb	0.1198	0.1139	0.624841
Self injurious behaviour	Qualifications: A levels/AS levels or equivalent	0	ukbb	0.0547	0.0518	0.624841
Self injury ideation	Apolipoprotein A-I	27005778	metabolites	0.1241	0.1523	0.626886
Self injury ideation	Fasting glucose main effect	22581228	glycemic	-0.0535	0.0658	0.627116
Self injury ideation	Cholesterol esters in medium HDL	27005778	metabolites	0.1283	0.1589	0.630126
Self injury ideation	Serum total cholesterol	27005778	metabolites	-0.1544	0.1914	0.630126
Self injurious behaviour	Diagnoses - main ICD10: I21 Acute myocardial infarction	0	ukbb	-0.122	0.117	0.631552
Self injurious behaviour	Alanine	27005778	metabolites	-0.1429	0.1387	0.633341
Self injurious behaviour	Free cholesterol in large LDL	27005778	metabolites	-0.2532	0.2461	0.633341
Self injurious behaviour	Concentration of very small VLDL particles	27005778	metabolites	-0.1508	0.1469	0.633341
Self injurious behaviour	Duration of walks	0	ukbb	0.0709	0.0692	0.633341
Self injurious behaviour	Average weekly champagne plus white wine intake	0	ukbb	-0.0855	0.0833	0.633341
Self injurious behaviour	Illnesses of father: Chronic bronchitis/emphysema	0	ukbb	0.1085	0.1061	0.633341
Self injurious behaviour	Vitamin and mineral supplements: Vitamin A	0	ukbb	0.1926	0.1882	0.633341
Self injurious behaviour	Diagnoses - main ICD10: K22 Other diseases of oesophagus	0	ukbb	-0.1833	0.1769	0.633341
Self injurious behaviour	Diagnoses - main ICD10: K60 Fissure and fistula of anal and rectal regions	0	ukbb	0.1461	0.1416	0.633341
Self injurious behaviour	Diagnoses - main ICD10: Z09 Follow-up examination after treatment for conditions other than malignant neoplasms	0	ukbb	0.1769	0.1729	0.633341
Self injury ideation	Total cholesterol in small LDL	27005778	metabolites	-0.128	0.1612	0.634647
Self injury ideation	Cancer code_ self-reported: prostate cancer	0	ukbb	0.0878	0.1102	0.634647
Self injury ideation	Non-cancer illness code_ self-reported: deep venous thrombosis (dvt)	0	ukbb	0.0695	0.0872	0.634647
Self injury ideation	Non-cancer illness code_ self-reported: bladder problem (not cancer)	0	ukbb	0.1753	0.2192	0.634647
Self injury ideation	Diagnoses - main ICD10: R04 Haemorrhage from respiratory passages	0	ukbb	0.1405	0.1767	0.634647
Self injurious behaviour	Pulse wave reflection index	0	ukbb	-0.099	0.0972	0.635493
Self injury ideation	Frequency of travelling from home to job workplace	0	ukbb	-0.06	0.0761	0.63812
Self injury ideation	Comparative body size at age 10	0	ukbb	-0.0276	0.0351	0.638675
Self injury ideation	Heel bone mineral density (BMD) T-score_ automated (right)	0	ukbb	-0.0303	0.0386	0.638675
Self injury ideation	Years of schooling (proxy cognitive performance)	25201988	education	0.0444	0.0569	0.640107
Self injury ideation	Intelligence	28530673	cognitive	0.0366	0.0469	0.640107
Self injury ideation	Creatinine	27005778	metabolites	-0.0745	0.0963	0.643434
Self injury ideation	18:2 linoleic acid (LA)	27005778	metabolites	-0.1112	0.1435	0.643434
Self injury ideation	Mean Accumbens	25607358	brain_volume	-0.1176	0.1525	0.643815
Self injury ideation	Difference in height between childhood and adulthood; age 8	23449627	anthropometric	-0.0649	0.0842	0.643815
Self injurious behaviour	Diagnoses - main ICD10: R04 Haemorrhage from respiratory passages	0	ukbb	0.2322	0.2303	0.644006
Self injurious behaviour	22:6 docosahexaenoic acid	27005778	metabolites	-0.1799	0.1788	0.644271
Self injury ideation	Number of older siblings	0	ukbb	0.1606	0.2097	0.645065
Self injury ideation	Blood clot_ DVT_ bronchitis_ emphysema_ asthma_ rhinitis_ eczema_ allergy diagnosed by doctor: Blood clot in the leg (DVT)	0	ukbb	0.0696	0.0907	0.645065
Self injury ideation	Transferrin	25352340	metal	0.0862	0.1128	0.645686
Self injury ideation	Diagnoses - main ICD10: N81 Female genital prolapse	0	ukbb	0.0731	0.0961	0.646885
Self injury ideation	Description of average fatty acid chain length; not actual carbon number	27005778	metabolites	0.1029	0.1356	0.647645
Self injurious behaviour	Concentration of chylomicrons and largest VLDL particles	27005778	metabolites	-0.1439	0.1438	0.648215
Self injurious behaviour	Concentration of IDL particles	27005778	metabolites	-0.2177	0.2185	0.649736
Self injurious behaviour	Weight change compared with 1 year ago	0	ukbb	-0.1205	0.1211	0.649736
Self injury ideation	Ever had prostate specific antigen (PSA) test	0	ukbb	0.066	0.0879	0.652467
Self injury ideation	Non-cancer illness code_ self-reported: uterine fibroids	0	ukbb	0.0911	0.1214	0.652467
Self injury ideation	Sleep duration	27494321	sleeping	-0.0487	0.0653	0.654097
Self injury ideation	Peak expiratory flow	0	lung_function	-0.0246	0.033	0.654097
Self injury ideation	Non-cancer illness code_ self-reported: arthritis (nos)	0	ukbb	-0.1303	0.1758	0.656553
Self injury ideation	Albumin	27005778	metabolites	-0.1088	0.15	0.666569
Self injury ideation	Non-cancer illness code_ self-reported: psoriasis	0	ukbb	0.079	0.1087	0.666569
Self injury ideation	Diagnoses - main ICD10: K57 Diverticular disease of intestine	0	ukbb	0.0535	0.0737	0.666569
Self injurious behaviour	Neck/shoulder pain for 3+ months	0	ukbb	0.1402	0.1443	0.666602
Self injurious behaviour	Non-cancer illness code_ self-reported: psoriasis	0	ukbb	0.1351	0.1394	0.666602
Self injurious behaviour	Current employment status: Doing unpaid or voluntary work	0	ukbb	0.1358	0.1399	0.666602
Self injurious behaviour	Eye problems/disorders: Glaucoma	0	ukbb	-0.1128	0.1157	0.666602
Self injurious behaviour	Diagnoses - main ICD10: J34 Other disorders of nose and nasal sinuses	0	ukbb	0.3269	0.3361	0.666602
Self injurious behaviour	Total lipids in IDL	27005778	metabolites	-0.2162	0.2236	0.666989
Self injurious behaviour	Usual walking pace	0	ukbb	-0.0527	0.0547	0.666989
Self injurious behaviour	Trunk fat percentage	0	ukbb	-0.0388	0.0404	0.666989
Self injurious behaviour	Diagnoses - main ICD10: N92 Excessive_ frequent and irregular menstruation	0	ukbb	0.1234	0.1285	0.666989
Self injurious behaviour	Diagnoses - main ICD10: S66 Injury of muscle and tendon at wrist and hand level	0	ukbb	0.3091	0.3212	0.666989
Self injurious behaviour	Lumbar spine bone mineral density	22504420	bone	-0.0762	0.0796	0.668368
Self injurious behaviour	Tinnitus: Yes_ now most or all of the time	0	ukbb	0.1096	0.1149	0.668952
Self injurious behaviour	Attention deficit hyperactivity disorder	20732625	psychiatric	0.1622	0.1713	0.674833
Self injury ideation	Heart rate	23583979	haemotological	0.0439	0.0618	0.677931
Self injury ideation	Mono-unsaturated fatty acids	27005778	metabolites	-0.0811	0.1145	0.678617
Self injury ideation	Attention deficit hyperactivity disorder	20732625	psychiatric	0.0916	0.1299	0.680008
Self injury ideation	Celiac disease	20190752	autoimmune	0.0641	0.0912	0.680828
Self injurious behaviour	Apolipoprotein B	27005778	metabolites	-0.1912	0.2045	0.682792
Self injurious behaviour	Vascular/heart problems diagnosed by doctor: Heart attack	0	ukbb	0.0774	0.0827	0.682792
Self injurious behaviour	Non-cancer illness code_ self-reported: back problem	0	ukbb	0.1387	0.1488	0.683721
Self injurious behaviour	Diastolic blood pressure_ automated reading	0	ukbb	-0.043	0.0463	0.683869
Self injurious behaviour	Average number of double bonds in a fatty acid chain	27005778	metabolites	0.1172	0.1264	0.685759
Self injurious behaviour	Diagnoses - main ICD10: H26 Other cataract	0	ukbb	0.1112	0.1203	0.68648
Self injurious behaviour	Forced expiratory volume in 1-second (FEV1)_ predicted percentage	0	ukbb	-0.0559	0.0612	0.694714
Self injury ideation	2hr glucose adjusted for BMI	20081857	glycemic	-0.0813	0.1191	0.696106
Self injury ideation	Birth weight	27680694	anthropometric	-0.0341	0.0499	0.696106
Self injurious behaviour	Illnesses of mother: Breast cancer	0	ukbb	0.1085	0.1195	0.699252
Self injurious behaviour	Total cholesterol in large LDL	27005778	metabolites	-0.2087	0.2307	0.699271
Self injurious behaviour	Relative age of first facial hair	0	ukbb	-0.0549	0.0607	0.699271
Self injurious behaviour	Total lipids in very small VLDL	27005778	metabolites	-0.1367	0.1538	0.704036
Self injurious behaviour	Cancer code_ self-reported: malignant melanoma	0	ukbb	0.1443	0.1617	0.704036
Self injurious behaviour	Non-cancer illness code_ self-reported: heart attack/myocardial infarction	0	ukbb	0.0735	0.0825	0.704036
Self injurious behaviour	Non-cancer illness code_ self-reported: hypopituitarism	0	ukbb	0.2876	0.3224	0.704036
Self injurious behaviour	Why stopped smoking: Health precaution	0	ukbb	0.0905	0.1014	0.704036
Self injurious behaviour	Diagnoses - main ICD10: I10 Essential (primary) hypertension	0	ukbb	-0.1763	0.1973	0.704036
Self injury ideation	Eye problems/disorders: Diabetes related eye disease	0	ukbb	0.0741	0.1102	0.704053
Self injurious behaviour	HDL cholesterol	20686565	lipids	-0.058	0.0654	0.70469
Self injury ideation	Total cholesterol in very large HDL	27005778	metabolites	0.1356	0.2043	0.710288
Self injurious behaviour	Illnesses of mother: High blood pressure	0	ukbb	-0.065	0.0744	0.710995
Self injurious behaviour	Qualifications: College or University degree	0	ukbb	0.0393	0.045	0.710995
Self injurious behaviour	Medication for cholesterol_ blood pressure_ diabetes_ or take exogenous hormones: None of the above	0	ukbb	0.0584	0.0665	0.710995
Self injurious behaviour	Diagnoses - main ICD10: K57 Diverticular disease of intestine	0	ukbb	0.0867	0.0992	0.710995
Self injurious behaviour	Total cholesterol in IDL	27005778	metabolites	-0.1962	0.2255	0.712551
Self injurious behaviour	Duration of fitness test	0	ukbb	-0.1336	0.154	0.71373
Self injury ideation	Triglycerides in small HDL	27005778	metabolites	-0.0844	0.1282	0.713841
Self injury ideation	Diagnoses - main ICD10: S66 Injury of muscle and tendon at wrist and hand level	0	ukbb	0.1425	0.217	0.714309
Self injury ideation	Urinary albumin-to-creatinine ratio	26631737	kidney	-0.0572	0.0878	0.714732
Self injury ideation	Phospholipids in medium LDL	27005778	metabolites	-0.0992	0.1519	0.714732
Self injury ideation	Pulse rate	0	ukbb	0.0337	0.0516	0.714732
Self injurious behaviour	Free cholesterol in large VLDL	27005778	metabolites	-0.1122	0.1298	0.714903
Self injurious behaviour	Diagnoses - main ICD10: R31 Unspecified haematuria	0	ukbb	-0.1711	0.1983	0.714965
Self injury ideation	Non-cancer illness code_ self-reported: nasal polyps	0	ukbb	-0.0771	0.1189	0.716442
Self injurious behaviour	Ulcerative colitis	26192919	autoimmune	-0.0733	0.0869	0.717961
Self injurious behaviour	Standing height	0	ukbb	-0.034	0.0402	0.717961
Self injurious behaviour	Duration of vigorous activity	0	ukbb	0.0665	0.0784	0.717961
Self injurious behaviour	Number of children fathered	0	ukbb	-0.0856	0.1011	0.717961
Self injurious behaviour	Pulse wave peak to peak time	0	ukbb	0.0936	0.1112	0.717961
Self injurious behaviour	Non-cancer illness code_ self-reported: muscle or soft tissue injuries	0	ukbb	0.1871	0.2201	0.717961
Self injurious behaviour	Blood clot_ DVT_ bronchitis_ emphysema_ asthma_ rhinitis_ eczema_ allergy diagnosed by doctor: Hayfever_ allergic rhinitis or eczema	0	ukbb	0.0452	0.0538	0.717961
Self injurious behaviour	Types of transport used (excluding work): Walk	0	ukbb	0.0652	0.0763	0.717961
Self injurious behaviour	Diagnoses - main ICD10: K51 Ulcerative colitis	0	ukbb	-0.1494	0.1745	0.717961
Self injurious behaviour	Diagnoses - main ICD10: M23 Internal derangement of knee	0	ukbb	0.1127	0.1335	0.717961
Self injurious behaviour	Peak expiratory flow	0	lung_function	-0.0364	0.0432	0.717961
Self injury ideation	Diagnoses - main ICD10: K44 Diaphragmatic hernia	0	ukbb	0.0846	0.1316	0.718877
Self injury ideation	Diagnoses - main ICD10: R14 Flatulence and related conditions	0	ukbb	0.0799	0.1244	0.718877
Self injury ideation	Mean time to correctly identify matches	0	ukbb	0.026	0.0407	0.720019
Self injury ideation	Diagnoses - main ICD10: M25 Other joint disorders_ not elsewhere classified	0	ukbb	0.3481	0.5495	0.724045
Self injury ideation	Amyotrophic lateral sclerosis	27455348	neurological	-0.0962	0.1535	0.724982
Self injury ideation	Forced expiratory volume in 1 second (FEV1)	28166213	lung_function	-0.0308	0.0491	0.724982
Self injury ideation	Reproduciblity of spirometry measurement using ERS/ATS criteria	0	ukbb	0.0589	0.0936	0.724982
Self injury ideation	Types of transport used (excluding work): Walk	0	ukbb	0.0352	0.0561	0.724982
Self injury ideation	Duration of strenuous sports	0	ukbb	0.0782	0.1256	0.72719
Self injury ideation	Non-cancer illness code_ self-reported: vaginal prolapse/uterine prolapse	0	ukbb	-0.0775	0.1248	0.727508
Self injury ideation	Home area population density - urban or rural: Scotland - Large Urban Area	0	ukbb	-0.0753	0.1216	0.727508
Self injurious behaviour	Bilateral oophorectomy (both ovaries removed)	0	ukbb	0.0912	0.1104	0.731063
Self injury ideation	Pulse rate_ automated reading	0	ukbb	0.0226	0.0372	0.734995
Self injury ideation	Illnesses of father: Lung cancer	0	ukbb	0.0501	0.0824	0.734995
Self injurious behaviour	Fracture resulting from simple fall	0	ukbb	-0.1339	0.1645	0.736282
Self injurious behaviour	Transport type for commuting to job workplace: Cycle	0	ukbb	0.0772	0.0949	0.736282
Self injurious behaviour	Diagnoses - main ICD10: D25 Leiomyoma of uterus	0	ukbb	-0.1436	0.1765	0.736282
Self injurious behaviour	Diagnoses - main ICD10: M24 Other specific joint derangements	0	ukbb	0.1413	0.1735	0.736282
Self injury ideation	Total lipids in small LDL	27005778	metabolites	-0.0887	0.1467	0.736489
Self injury ideation	Rheumatoid Arthritis	24390342	autoimmune	-0.0349	0.0584	0.739596
Self injury ideation	Eye problems/disorders: Cataract	0	ukbb	0.0627	0.1048	0.739596
Self injury ideation	Hip circumference	25673412	anthropometric	0.0246	0.0416	0.743754
Self injury ideation	Diagnoses - main ICD10: B37 Candidiasis	0	ukbb	0.2209	0.374	0.743754
Self injurious behaviour	Non-cancer illness code_ self-reported: high cholesterol	0	ukbb	0.0534	0.0665	0.745298
Self injury ideation	ICV	25607358	brain_volume	-0.0601	0.1026	0.74561
Self injury ideation	Diagnoses - main ICD10: T84 Complications of internal orthopaedic prosthetic devices_ implants and grafts	0	ukbb	-0.0622	0.1062	0.74561
Self injury ideation	Cholesterol esters in large HDL	27005778	metabolites	0.0612	0.106	0.747824
Self injury ideation	Total lipids in medium HDL	27005778	metabolites	0.0785	0.1353	0.747824
Self injury ideation	Vitamin and mineral supplements: Vitamin A	0	ukbb	0.0864	0.1497	0.747824
Self injury ideation	Diagnoses - main ICD10: S76 Injury of muscle and tendon at hip and thigh level	0	ukbb	0.5395	0.9347	0.747824
Self injury ideation	Total cholesterol in medium HDL	27005778	metabolites	0.0784	0.1362	0.747943
Self injurious behaviour	Impedance of leg (right)	0	ukbb	-0.0345	0.0434	0.750219
Self injurious behaviour	Illnesses of siblings: High blood pressure	0	ukbb	0.0556	0.07	0.750371
Self injurious behaviour	Non-cancer illness code_ self-reported: polio / poliomyelitis	0	ukbb	-0.1806	0.2278	0.750521
Self injury ideation	Average weekly champagne plus white wine intake	0	ukbb	-0.0362	0.0636	0.752421
Self injurious behaviour	Serumurate overweight	25811787	uric_acid	0.0846	0.1078	0.75466
Self injurious behaviour	Tyrosine	27005778	metabolites	-0.1192	0.1517	0.75466
Self injury ideation	Fracture resulting from simple fall	0	ukbb	-0.066	0.1173	0.755406
Self injury ideation	Current employment status: Looking after home and/or family	0	ukbb	-0.0634	0.1126	0.755406
Self injurious behaviour	Concentration of large LDL particles	27005778	metabolites	-0.1796	0.2296	0.755671
Self injurious behaviour	Fasting glucose main effect	22581228	glycemic	-0.0706	0.091	0.759803
Self injurious behaviour	HOMA-B	20081858	glycemic	-0.0927	0.1209	0.761241
Self injurious behaviour	Isoleucine	27005778	metabolites	-0.1097	0.1427	0.761241
Self injurious behaviour	Total lipids in large LDL	27005778	metabolites	-0.1766	0.2308	0.761241
Self injurious behaviour	Hair/balding pattern: Pattern 4	0	ukbb	-0.05	0.0653	0.761241
Self injurious behaviour	Underlying (primary) cause of death: ICD10: J84.1 Other interstitial pulmonary diseases with fibrosis	0	ukbb	0.2409	0.315	0.761241
Self injurious behaviour	Diagnoses - main ICD10: R69 Unknown and unspecified causes of morbidity	0	ukbb	0.1168	0.1524	0.761241
Self injurious behaviour	Triglycerides in IDL	27005778	metabolites	-0.1262	0.1661	0.763871
Self injurious behaviour	Cancer code_ self-reported: basal cell carcinoma	0	ukbb	0.088	0.116	0.763871
Self injury ideation	Platelet count	22139419	haemotological	0.0307	0.056	0.763968
Self injury ideation	Total lipids in very large HDL	27005778	metabolites	0.0866	0.1577	0.763968
Self injury ideation	Concentration of very large VLDL particles	27005778	metabolites	0.0571	0.104	0.763968
Self injurious behaviour	Age of smoking initiation	20418890	smoking_behaviour	0.1125	0.1504	0.764386
Self injurious behaviour	Total cholesterol in LDL	27005778	metabolites	-0.1717	0.2278	0.764386
Self injurious behaviour	Morning/evening person (chronotype)	0	ukbb	0.0378	0.0501	0.764386
Self injurious behaviour	Ever had prostate specific antigen (PSA) test	0	ukbb	-0.0794	0.1061	0.764386
Self injurious behaviour	Non-cancer illness code_ self-reported: hypertrophic cardiomyopathy (hcm / hocm)	0	ukbb	0.1801	0.2407	0.764386
Self injurious behaviour	Qualifications: NVQ or HND or HNC or equivalent	0	ukbb	0.0751	0.0999	0.764386
Self injury ideation	Systolic blood pressure_ automated reading	0	ukbb	-0.019	0.0348	0.764449
Self injury ideation	Leucine	27005778	metabolites	0.0779	0.1432	0.764493
Self injury ideation	Qualifications: O levels/GCSEs or equivalent	0	ukbb	0.0256	0.0472	0.764493
Self injurious behaviour	Forced expiratory volume in 1 second (FEV1)/Forced Vital capacity(FVC)	28166213	lung_function	0.0471	0.0635	0.765558
Self injurious behaviour	Reproduciblity of spirometry measurement using ERS/ATS criteria	0	ukbb	0.0818	0.1098	0.765558
Self injurious behaviour	Non-cancer illness code_ self-reported: cholelithiasis/gall stones	0	ukbb	0.0994	0.1339	0.765558
Self injury ideation	Child birth length	25281659	anthropometric	-0.0458	0.085	0.766874
Self injury ideation	Non-cancer illness code_ self-reported: ankylosing spondylitis	0	ukbb	0.2246	0.4176	0.766874
Self injury ideation	Citrate	27005778	metabolites	0.0584	0.11	0.77227
Self injury ideation	Diagnoses - main ICD10: I21 Acute myocardial infarction	0	ukbb	0.0465	0.0881	0.773378
Self injury ideation	Free cholesterol to esterified cholesterol ratio	27005778	metabolites	-0.2319	0.4421	0.774174
Self injury ideation	Mean diameter for VLDL particles	27005778	metabolites	0.0478	0.0916	0.774174
Self injury ideation	Heel bone mineral density (BMD) T-score_ automated	0	ukbb	-0.0167	0.0321	0.774174
Self injury ideation	Current employment status: Doing unpaid or voluntary work	0	ukbb	0.0484	0.093	0.774174
Self injury ideation	Body mass index	20935630	anthropometric	0.0196	0.0381	0.775597
Self injury ideation	Ratio of bisallylic groups to double bonds	27005778	metabolites	0.0521	0.1016	0.775597
Self injury ideation	Primary biliary cirrhosis	26394269	autoimmune	0.0388	0.0753	0.775597
Self injury ideation	Types of transport used (excluding work): Cycle	0	ukbb	-0.0306	0.0594	0.775597
Self injury ideation	Age of smoking initiation	20418890	smoking_behaviour	-0.0566	0.1115	0.777698
Self injury ideation	Triglycerides in IDL	27005778	metabolites	-0.0569	0.1123	0.777698
Self injury ideation	Concentration of very small VLDL particles	27005778	metabolites	-0.0522	0.1027	0.777698
Self injurious behaviour	Obesity class 1	23563607	anthropometric	0.0421	0.0592	0.778499
Self injurious behaviour	Obesity class 2	23563607	anthropometric	0.0462	0.0674	0.778499
Self injurious behaviour	Leptin_not_adjBMI	26833098	hormone	0.0827	0.1167	0.778499
Self injurious behaviour	HOMA-IR	20081858	glycemic	-0.0944	0.1366	0.778499
Self injurious behaviour	Age at Menopause	26414677	reproductive	-0.0537	0.0771	0.778499
Self injurious behaviour	Total cholesterol in large VLDL	27005778	metabolites	-0.0964	0.1378	0.778499
Self injurious behaviour	Phenylalanine	27005778	metabolites	0.1344	0.1932	0.778499
Self injurious behaviour	Triglycerides in small HDL	27005778	metabolites	-0.1269	0.1775	0.778499
Self injurious behaviour	Triglycerides in very large VLDL	27005778	metabolites	-0.0892	0.1244	0.778499
Self injurious behaviour	Lung cancer (all)	24880342	cancer	0.0834	0.1166	0.778499
Self injurious behaviour	Waist-to-hip ratio	25673412	anthropometric	-0.0402	0.0584	0.778499
Self injurious behaviour	Sitting height ratio	25865494	anthropometric	0.076	0.1105	0.778499
Self injurious behaviour	Primary sclerosing cholangitis	27992413	autoimmune	-0.0656	0.0917	0.778499
Self injurious behaviour	Number of incorrect matches in round	0	ukbb	-0.0422	0.0614	0.778499
Self injurious behaviour	Birth weight of first child	0	ukbb	-0.043	0.0611	0.778499
Self injurious behaviour	Non-accidental death in close genetic family	0	ukbb	0.1066	0.1519	0.778499
Self injurious behaviour	Number of older siblings	0	ukbb	0.1856	0.2655	0.778499
Self injurious behaviour	Forced vital capacity (FVC)_ Best measure	0	ukbb	-0.036	0.0508	0.778499
Self injurious behaviour	Body mass index (BMI)	0	ukbb	0.0279	0.0407	0.778499
Self injurious behaviour	Impedance of leg (left)	0	ukbb	-0.0303	0.0437	0.778499
Self injurious behaviour	Non-cancer illness code_ self-reported: nasal polyps	0	ukbb	-0.1091	0.1566	0.778499
Self injurious behaviour	Current employment status: In paid employment or self-employed	0	ukbb	-0.0756	0.1052	0.778499
Self injurious behaviour	Medication for cholesterol_ blood pressure_ diabetes_ or take exogenous hormones: Cholesterol lowering medication	0	ukbb	0.0529	0.076	0.778499
Self injurious behaviour	Vitamin and mineral supplements: Vitamin D	0	ukbb	0.1008	0.1431	0.778499
Self injurious behaviour	Diagnoses - main ICD10: H25 Senile cataract	0	ukbb	-0.1256	0.1829	0.778499
Self injurious behaviour	Diagnoses - main ICD10: N32 Other disorders of bladder	0	ukbb	0.1246	0.177	0.778499
Self injurious behaviour	Phospholipids in very large VLDL	27005778	metabolites	-0.0936	0.1388	0.780265
Self injurious behaviour	Total lipids in chylomicrons and largest VLDL particles	27005778	metabolites	-0.0954	0.142	0.780265
Self injurious behaviour	Phospholipids in chylomicrons and largest VLDL particles	27005778	metabolites	-0.0996	0.1474	0.780265
Self injurious behaviour	Total Cholesterol	20686565	lipids	-0.0452	0.067	0.780265
Self injurious behaviour	Hearing aid user	0	ukbb	-0.0779	0.115	0.780265
Self injurious behaviour	Sodium in urine	0	ukbb	0.0374	0.0555	0.780265
Self injurious behaviour	Reason for reducing amount of alcohol drunk: Health precaution	0	ukbb	0.0591	0.088	0.780265
Self injurious behaviour	Overweight	23563607	anthropometric	0.0424	0.0635	0.781887
Self injurious behaviour	Multiple sclerosis	21833088	autoimmune	-0.1219	0.1836	0.782858
Self injurious behaviour	Forced expiratory volume in 1-second (FEV1)	0	ukbb	-0.0338	0.0509	0.782858
Self injurious behaviour	Diagnoses - main ICD10: B37 Candidiasis	0	ukbb	-0.3063	0.4626	0.782858
Self injury ideation	Extreme height	23563607	anthropometric	-0.0281	0.0569	0.785005
Self injury ideation	Ratio of bisallylic groups to total fatty acids	27005778	metabolites	0.0487	0.0991	0.785005
Self injury ideation	Triglycerides in large VLDL	27005778	metabolites	-0.05	0.1009	0.785005
Self injury ideation	Number of incorrect matches in round	0	ukbb	-0.0237	0.048	0.785005
Self injurious behaviour	Serum total cholesterol	27005778	metabolites	-0.1584	0.2411	0.786615
Self injury ideation	Diastolic blood pressure_ automated reading	0	ukbb	0.0174	0.0356	0.787697
Self injury ideation	Glucose	27005778	metabolites	-0.0564	0.1164	0.787786
Self injury ideation	Concentration of very large HDL particles	27005778	metabolites	0.0822	0.1695	0.787786
Self injurious behaviour	Childhood obesity	22484627	anthropometric	-0.0541	0.0833	0.791892
Self injury ideation	Childhood obesity	22484627	anthropometric	-0.0358	0.0753	0.794091
Self injurious behaviour	Description of average fatty acid chain length; not actual carbon number	27005778	metabolites	0.1053	0.1633	0.795155
Self injurious behaviour	Diagnoses - main ICD10: C44 Other malignant neoplasms of skin	0	ukbb	-0.0778	0.1212	0.796723
Self injury ideation	Mean Pallidum	25607358	brain_volume	0.0491	0.1044	0.797875
Self injury ideation	Alcohol drinker status: Never	0	ukbb	-0.0357	0.0767	0.799549
Self injury ideation	Reason for glasses/contact lenses: For short-sightedness_ i.e. only or mainly for distance viewing such as driving_ cinema etc (called myopia)	0	ukbb	0.0301	0.0646	0.799549
Self injury ideation	Ulcerative colitis	26192919	autoimmune	-0.0291	0.0628	0.799597
Self injury ideation	Fasting proinsulin	20081858	glycemic	0.0575	0.1245	0.799597
Self injurious behaviour	Urate	23263486	other	0.0349	0.0557	0.804033
Self injurious behaviour	Intelligence	28530673	cognitive	0.039	0.0625	0.804033
Self injurious behaviour	Average weekly fortified wine intake	0	ukbb	0.0821	0.1307	0.804033
Self injurious behaviour	Non-cancer illness code_ self-reported: deep venous thrombosis (dvt)	0	ukbb	-0.0699	0.1118	0.804033
Self injurious behaviour	Non-cancer illness code_ self-reported: iron deficiency anaemia	0	ukbb	0.0951	0.151	0.804033
Self injurious behaviour	Diagnoses - main ICD10: N81 Female genital prolapse	0	ukbb	0.081	0.1297	0.804033
Self injury ideation	Lung adenocarcinoma	27488534	cancer	-0.0685	0.151	0.805695
Self injury ideation	Triglycerides in chylomicrons and largest VLDL particles	27005778	metabolites	0.0511	0.1131	0.805957
Self injurious behaviour	Eye problems/disorders: Cataract	0	ukbb	-0.0747	0.1206	0.807218
Self injurious behaviour	Non-cancer illness code_ self-reported: varicose veins	0	ukbb	-0.1068	0.1729	0.807683
Self injury ideation	Non-cancer illness code_ self-reported: glaucoma	0	ukbb	0.0426	0.0952	0.808194
Self injury ideation	Wears glasses or contact lenses	0	ukbb	0.0309	0.0694	0.809807
Self injury ideation	Concentration of large VLDL particles	27005778	metabolites	0.042	0.0953	0.81203
Self injurious behaviour	Mean platelet volume	22139419	haemotological	-0.0539	0.089	0.813701
Self injurious behaviour	Cholesterol esters in large LDL	27005778	metabolites	-0.1352	0.2221	0.813701
Self injurious behaviour	Forced expiratory volume in 1-second (FEV1)_ Best measure	0	ukbb	-0.0315	0.0518	0.813701
Self injurious behaviour	Vitamin and mineral supplements: Vitamin C	0	ukbb	0.0552	0.0912	0.813702
Self injurious behaviour	Years of schooling 2016	27225129	education	0.0291	0.0488	0.815036
Self injurious behaviour	Ratio of bisallylic groups to double bonds	27005778	metabolites	-0.0669	0.1111	0.815036
Self injurious behaviour	Concentration of very large VLDL particles	27005778	metabolites	0.0774	0.1291	0.815036
Self injurious behaviour	Job involves heavy manual or physical work	0	ukbb	0.0388	0.065	0.815036
Self injurious behaviour	Creatinine	27005778	metabolites	-0.0813	0.137	0.816806
Self injury ideation	Concentration of medium HDL particles	27005778	metabolites	0.0567	0.1312	0.818425
Self injurious behaviour	Mean diameter for HDL particles	27005778	metabolites	-0.0781	0.1359	0.819937
Self injurious behaviour	Comparative body size at age 10	0	ukbb	-0.0246	0.0419	0.819937
Self injurious behaviour	Light smokers_ at least 100 smokes in lifetime	0	ukbb	0.0477	0.0821	0.819937
Self injurious behaviour	Forced vital capacity (FVC)	0	ukbb	-0.0284	0.0495	0.819937
Self injurious behaviour	Trunk fat-free mass	0	ukbb	0.0239	0.0415	0.819937
Self injurious behaviour	Trunk predicted mass	0	ukbb	0.024	0.0417	0.819937
Self injurious behaviour	No-wear time bias adjusted acceleration standard deviation	0	ukbb	-0.0509	0.0886	0.819937
Self injurious behaviour	Non-cancer illness code_ self-reported: migraine	0	ukbb	0.0563	0.0969	0.819937
Self injurious behaviour	Non-cancer illness code_ self-reported: ulcerative colitis	0	ukbb	-0.0845	0.1465	0.819937
Self injurious behaviour	Diagnoses - main ICD10: Z80 Family history of malignant neoplasm	0	ukbb	0.2013	0.344	0.819937
Self injury ideation	Handedness (chirality/laterality): Use both right and left hands equally	0	ukbb	0.0572	0.1351	0.824554
Self injury ideation	College completion	23722424	education	0.025	0.0596	0.824886
Self injury ideation	Diagnoses - main ICD10: M70 Soft tissue disorders related to use_ overuse and pressure	0	ukbb	-0.058	0.138	0.824886
Self injurious behaviour	Diagnoses - main ICD10: N19 Unspecified renal failure	0	ukbb	0.1237	0.2182	0.824984
Self injury ideation	Non-cancer illness code_ self-reported: gout	0	ukbb	0.0238	0.0569	0.825723
Self injury ideation	Diagnoses - main ICD10: K50 Crohns disease [regional enteritis]	0	ukbb	0.0478	0.1149	0.825947
Self injury ideation	Total lipids in very small VLDL	27005778	metabolites	-0.0445	0.1085	0.827223
Self injury ideation	Urate	23263486	other	0.0188	0.0459	0.827223
Self injury ideation	Job involves heavy manual or physical work	0	ukbb	0.0192	0.0467	0.827223
Self injury ideation	Cancer code_ self-reported: squamous cell carcinoma	0	ukbb	0.0764	0.1877	0.827422
Self injury ideation	Types of physical activity in last 4 weeks: Light DIY (eg: pruning_ watering the lawn)	0	ukbb	0.0229	0.0562	0.827422
Self injurious behaviour	Average weekly red wine intake	0	ukbb	-0.0374	0.0667	0.828569
Self injury ideation	Duration of light DIY	0	ukbb	-0.0283	0.0705	0.829065
Self injury ideation	Non-cancer illness code_ self-reported: muscle or soft tissue injuries	0	ukbb	0.073	0.1817	0.829065
Self injurious behaviour	Blood clot_ DVT_ bronchitis_ emphysema_ asthma_ rhinitis_ eczema_ allergy diagnosed by doctor: Blood clot in the leg (DVT)	0	ukbb	-0.0647	0.1158	0.829981
Self injury ideation	Parkinsons disease	19915575	neurological	0.0376	0.0943	0.830003
Self injury ideation	Acetate	27005778	metabolites	0.0546	0.1432	0.830169
Self injury ideation	Free cholesterol in medium HDL	27005778	metabolites	0.0449	0.1149	0.830169
Self injury ideation	Total lipids in small HDL	27005778	metabolites	0.0568	0.1488	0.830169
Self injury ideation	Concentration of small VLDL particles	27005778	metabolites	0.0348	0.0892	0.830169
Self injury ideation	Free cholesterol in very large HDL	27005778	metabolites	0.0641	0.1683	0.830169
Self injury ideation	Total lipids in very large VLDL	27005778	metabolites	0.0374	0.097	0.830169
Self injury ideation	Concentration of chylomicrons and largest VLDL particles	27005778	metabolites	-0.0417	0.1096	0.830169
Self injury ideation	Triglycerides	20686565	lipids	0.0183	0.0478	0.830169
Self injury ideation	Pulse wave reflection index	0	ukbb	-0.0275	0.0715	0.830169
Self injury ideation	Non-cancer illness code_ self-reported: bone disorder	0	ukbb	0.4817	1.2278	0.830169
Self injury ideation	Non-cancer illness code_ self-reported: joint disorder	0	ukbb	-0.0609	0.1549	0.830169
Self injury ideation	Diagnoses - main ICD10: J34 Other disorders of nose and nasal sinuses	0	ukbb	0.0826	0.2122	0.830169
Self injurious behaviour	Duration walking for pleasure	0	ukbb	0.0519	0.0933	0.831099
Self injurious behaviour	Leucine	27005778	metabolites	0.1045	0.1894	0.832286
Self injurious behaviour	Started insulin within one year diagnosis of diabetes	0	ukbb	-0.0719	0.1309	0.832286
Self injurious behaviour	Diagnoses - main ICD10: M25 Other joint disorders_ not elsewhere classified	0	ukbb	0.5889	1.0714	0.832286
Self injury ideation	Non-cancer illness code_ self-reported: hayfever/allergic rhinitis	0	ukbb	-0.0236	0.0626	0.832382
Self injury ideation	Cholesterol esters in large VLDL	27005778	metabolites	0.033	0.0885	0.834
Self injury ideation	Body fat	26833246	anthropometric	0.0185	0.0517	0.834812
Self injury ideation	Fasting insulin main effect	22581228	glycemic	0.0303	0.0843	0.834812
Self injury ideation	Serumurate overweight	25811787	uric_acid	-0.024	0.0658	0.834812
Self injury ideation	Free cholesterol	27005778	metabolites	-0.0854	0.2389	0.834812
Self injury ideation	Phospholipids in large VLDL	27005778	metabolites	-0.0373	0.1011	0.834812
Self injury ideation	Concentration of small LDL particles	27005778	metabolites	-0.0497	0.1395	0.834812
Self injury ideation	Valine	27005778	metabolites	-0.0422	0.1161	0.834812
Self injury ideation	Lung cancer (all)	24880342	cancer	0.0323	0.0907	0.834812
Self injury ideation	Average weekly beer plus cider intake	0	ukbb	-0.0176	0.0483	0.834812
Self injury ideation	Had menopause	0	ukbb	-0.0359	0.0986	0.834812
Self injury ideation	Non-cancer illness code_ self-reported: retinal detachment	0	ukbb	0.0524	0.1451	0.834812
Self injury ideation	Total lipids in small VLDL	27005778	metabolites	0.0331	0.0939	0.834978
Self injury ideation	Diagnoses - main ICD10: K43 Ventral hernia	0	ukbb	0.0426	0.1205	0.834978
Self injurious behaviour	Diagnoses - main ICD10: D12 Benign neoplasm of colon_ rectum_ anus and anal canal	0	ukbb	0.0641	0.1185	0.837908
Self injurious behaviour	Diagnoses - main ICD10: K43 Ventral hernia	0	ukbb	0.0954	0.1761	0.837908
Self injurious behaviour	Total cholesterol in very large HDL	27005778	metabolites	0.1404	0.2625	0.838244
Self injurious behaviour	Transferrin	25352340	metal	0.0726	0.1356	0.838244
Self injurious behaviour	Duration of strenuous sports	0	ukbb	0.0841	0.1566	0.838244
Self injurious behaviour	Handedness (chirality/laterality): Left-handed	0	ukbb	-0.0639	0.12	0.838244
Self injurious behaviour	Non-cancer illness code_ self-reported: ankylosing spondylitis	0	ukbb	0.3042	0.5701	0.838244
Self injurious behaviour	Concentration of large VLDL particles	27005778	metabolites	0.0638	0.1231	0.84028
Self injurious behaviour	Cholesterol esters in medium LDL	27005778	metabolites	-0.112	0.2171	0.84028
Self injurious behaviour	Total lipids in medium LDL	27005778	metabolites	-0.1124	0.2161	0.84028
Self injurious behaviour	Concentration of medium LDL particles	27005778	metabolites	-0.1141	0.2187	0.84028
Self injurious behaviour	Total cholesterol in small LDL	27005778	metabolites	-0.1191	0.2255	0.84028
Self injurious behaviour	Ever had hysterectomy (womb removed)	0	ukbb	0.0552	0.1066	0.84028
Self injurious behaviour	Trunk fat mass	0	ukbb	-0.0211	0.0402	0.84028
Self injurious behaviour	Hair/balding pattern: Pattern 2	0	ukbb	0.0431	0.0836	0.84028
Self injurious behaviour	Eye problems/disorders: Injury or trauma resulting in loss of vision	0	ukbb	0.1271	0.2473	0.84028
Self injurious behaviour	Diagnoses - main ICD10: R35 Polyuria	0	ukbb	-0.1279	0.2471	0.84028
Self injury ideation	Free cholesterol in medium VLDL	27005778	metabolites	0.0348	0.1012	0.841045
Self injury ideation	Total cholesterol in large VLDL	27005778	metabolites	-0.0339	0.0994	0.84165
Self injury ideation	Light smokers_ at least 100 smokes in lifetime	0	ukbb	0.0224	0.0659	0.84165
Self injury ideation	Waist-to-hip ratio	25673412	anthropometric	-0.0148	0.0439	0.842752
Self injurious behaviour	Child birth weight	23202124	anthropometric	-0.0583	0.1148	0.842801
Self injurious behaviour	Body fat percentage	0	ukbb	-0.0208	0.0408	0.842801
Self injurious behaviour	Infant head circumference	22504419	anthropometric	0.0646	0.1281	0.844753
Self injurious behaviour	Free cholesterol in small VLDL	27005778	metabolites	-0.0722	0.1437	0.844753
Self injury ideation	Total cholesterol in large HDL	27005778	metabolites	0.035	0.1051	0.84511
Self injury ideation	Mean Thalamus	25607358	brain_volume	-0.0345	0.1046	0.846889
Self injurious behaviour	Medication for cholesterol_ blood pressure_ diabetes_ or take exogenous hormones: Hormone replacement therapy	0	ukbb	0.0528	0.1066	0.850452
Self injury ideation	Total cholesterol in small VLDL	27005778	metabolites	-0.0389	0.1201	0.850487
Self injurious behaviour	Height_2010	20881960	anthropometric	-0.0261	0.053	0.851752
Self injurious behaviour	Cholesterol esters in large HDL	27005778	metabolites	0.0638	0.1326	0.852011
Self injurious behaviour	Total cholesterol in medium LDL	27005778	metabolites	-0.1097	0.2285	0.852011
Self injurious behaviour	Total lipids in very large HDL	27005778	metabolites	0.0944	0.1946	0.852011
Self injurious behaviour	Lung adenocarcinoma	27488534	cancer	0.0988	0.2034	0.852011
Self injurious behaviour	Lung cancer	27488534	cancer	0.0509	0.1064	0.852011
Self injurious behaviour	Non-cancer illness code_ self-reported: joint disorder	0	ukbb	0.0904	0.188	0.852011
Self injurious behaviour	Non-cancer illness code_ self-reported: allergy or anaphylactic reaction to drug	0	ukbb	0.142	0.2918	0.852011
Self injurious behaviour	Diagnoses - main ICD10: K30 Dyspepsia	0	ukbb	-0.0929	0.1908	0.852011
Self injurious behaviour	Free cholesterol	27005778	metabolites	-0.1587	0.3333	0.852142
Self injurious behaviour	Duration of light DIY	0	ukbb	-0.045	0.0947	0.852142
Self injurious behaviour	Total lipids in small HDL	27005778	metabolites	0.086	0.1825	0.854486
Self injury ideation	Diagnoses - main ICD10: M20 Acquired deformities of fingers and toes	0	ukbb	0.0291	0.0919	0.855895
Self injurious behaviour	Urinary albumin-to-creatinine ratio (non-diabetes)	26631737	kidney	0.0525	0.1131	0.856324
Self injurious behaviour	18:2 linoleic acid (LA)	27005778	metabolites	-0.0878	0.1888	0.856324
Self injurious behaviour	Whole body fat-free mass	0	ukbb	0.0195	0.042	0.856324
Self injurious behaviour	Cancer code_ self-reported: prostate cancer	0	ukbb	-0.0774	0.1672	0.856324
Self injury ideation	Diagnoses - main ICD10: I30 Acute pericarditis	0	ukbb	0.049	0.1562	0.857081
Self injury ideation	Eczema	26482879	autoimmune	-0.0271	0.0874	0.857232
Self injury ideation	Forearm Bone mineral density	26367794	bone	-0.0433	0.1415	0.857232
Self injury ideation	Free cholesterol in large VLDL	27005778	metabolites	-0.0301	0.0987	0.857232
Self injury ideation	Total lipids in medium VLDL	27005778	metabolites	0.0272	0.0904	0.857232
Self injury ideation	Phospholipids in chylomicrons and largest VLDL particles	27005778	metabolites	0.035	0.1161	0.857232
Self injury ideation	Fathers age at death	27015805	aging	0.0253	0.0835	0.857232
Self injury ideation	Birth weight of first child	0	ukbb	-0.0148	0.0489	0.857232
Self injury ideation	Prospective memory result	0	ukbb	0.022	0.0716	0.857232
Self injurious behaviour	Mean diameter for VLDL particles	27005778	metabolites	0.0534	0.1161	0.857576
Self injurious behaviour	Arm predicted mass (left)	0	ukbb	0.019	0.0415	0.857685
Self injurious behaviour	Diagnoses - main ICD10: M20 Acquired deformities of fingers and toes	0	ukbb	0.0506	0.1108	0.857685
Self injurious behaviour	Glucose	27005778	metabolites	-0.0657	0.145	0.859457
Self injurious behaviour	Urinary albumin-to-creatinine ratio	26631737	kidney	0.0537	0.1199	0.860529
Self injurious behaviour	Medication for cholesterol_ blood pressure or diabetes: None of the above	0	ukbb	-0.0278	0.0617	0.860529
Self injurious behaviour	Diagnoses - main ICD10: M10 Gout	0	ukbb	-0.1051	0.235	0.860529
Self injury ideation	Phospholipids in small VLDL	27005778	metabolites	0.0298	0.1019	0.863445
Self injurious behaviour	2hr glucose adjusted for BMI	20081857	glycemic	0.0767	0.1735	0.863989
Self injurious behaviour	Diagnoses - main ICD10: R14 Flatulence and related conditions	0	ukbb	-0.0684	0.1554	0.864163
Self injurious behaviour	Whole body water mass	0	ukbb	0.0182	0.042	0.866466
Self injurious behaviour	Forced expiratory volume in 1 second	0	lung_function	-0.0179	0.0411	0.866466
Self injury ideation	Overweight	23563607	anthropometric	-0.012	0.0423	0.869416
Self injurious behaviour	Phospholipids in medium HDL	27005778	metabolites	-0.0639	0.1499	0.872366
Self injury ideation	Handedness (chirality/laterality): Left-handed	0	ukbb	0.0251	0.0903	0.872909
Self injury ideation	Average weekly spirits intake	0	ukbb	-0.0175	0.0634	0.873044
Self injury ideation	Mean Caudate	25607358	brain_volume	0.0253	0.0963	0.873178
Self injury ideation	Age at Menopause	26414677	reproductive	-0.0155	0.0583	0.873178
Self injury ideation	Concentration of medium VLDL particles	27005778	metabolites	-0.0236	0.0865	0.873178
Self injury ideation	Phospholipids in medium VLDL	27005778	metabolites	0.0257	0.099	0.873178
Self injury ideation	Serum total triglycerides	27005778	metabolites	0.0255	0.0977	0.873178
Self injury ideation	Phospholipids in very large VLDL	27005778	metabolites	-0.03	0.112	0.873178
Self injury ideation	Cancer code_ self-reported: breast cancer	0	ukbb	0.0248	0.091	0.873178
Self injury ideation	Non-cancer illness code_ self-reported: rheumatoid arthritis	0	ukbb	0.03	0.1142	0.873178
Self injury ideation	Underlying (primary) cause of death: ICD10: E85.4 Organ-limited amyloidosis	0	ukbb	-0.0617	0.2353	0.873178
Self injury ideation	Medication for cholesterol_ blood pressure_ diabetes_ or take exogenous hormones: Blood pressure medication	0	ukbb	0.0118	0.0456	0.873178
Self injury ideation	Diagnoses - main ICD10: I84 Haemorrhoids	0	ukbb	0.0227	0.0866	0.873178
Self injurious behaviour	Platelet count	22139419	haemotological	-0.0287	0.0699	0.875175
Self injurious behaviour	Citrate	27005778	metabolites	0.0549	0.1341	0.875175
Self injurious behaviour	Glycoprotein acetyls; mainly a1-acid glycoprotein	27005778	metabolites	0.0614	0.1486	0.875175
Self injurious behaviour	Phospholipids in large VLDL	27005778	metabolites	-0.0562	0.1346	0.875175
Self injurious behaviour	Triglycerides in medium VLDL	27005778	metabolites	0.0577	0.1386	0.875175
Self injurious behaviour	Free cholesterol in very large HDL	27005778	metabolites	0.0868	0.2104	0.875175
Self injurious behaviour	Non-cancer illness code_ self-reported: vaginal prolapse/uterine prolapse	0	ukbb	-0.0606	0.1458	0.875175
Self injurious behaviour	Non-cancer illness code_ self-reported: pneumothorax	0	ukbb	0.0742	0.1809	0.875175
Self injurious behaviour	Forced vital capacity	0	lung_function	-0.0177	0.0423	0.875175
Self injurious behaviour	Fasting insulin main effect	22581228	glycemic	-0.0464	0.1142	0.876349
Self injurious behaviour	Underlying (primary) cause of death: ICD10: E85.4 Organ-limited amyloidosis	0	ukbb	0.1301	0.3227	0.877903
Self injurious behaviour	Body fat	26833246	anthropometric	-0.0271	0.0688	0.883804
Self injurious behaviour	Former vs Current smoker	20418890	smoking_behaviour	-0.051	0.1295	0.883804
Self injurious behaviour	Free cholesterol to esterified cholesterol ratio	27005778	metabolites	-0.1652	0.4214	0.883804
Self injury ideation	Phospholipids in medium HDL	27005778	metabolites	0.0291	0.1205	0.887123
Self injury ideation	Non-cancer illness code_ self-reported: hypertrophic cardiomyopathy (hcm / hocm)	0	ukbb	0.0406	0.1726	0.890846
Self injurious behaviour	Parents age at death	27015805	aging	-0.0531	0.1399	0.890909
Self injurious behaviour	Non-cancer illness code_ self-reported: bone disorder	0	ukbb	0.9969	2.6162	0.890909
Self injurious behaviour	Non-cancer illness code_ self-reported: gout	0	ukbb	-0.0297	0.0777	0.890909
Self injury ideation	Illnesses of mother: Alzheimers disease/dementia	0	ukbb	0.0569	0.2434	0.890951
Self injurious behaviour	Concentration of medium HDL particles	27005778	metabolites	-0.0592	0.1584	0.893295
Self injurious behaviour	Basal metabolic rate	0	ukbb	0.0156	0.0418	0.893295
Self injurious behaviour	Cholesterol esters in large VLDL	27005778	metabolites	0.042	0.1134	0.89467
Self injury ideation	HOMA-IR	20081858	glycemic	0.0227	0.1015	0.89826
Self injurious behaviour	Cholesterol esters in medium HDL	27005778	metabolites	0.0756	0.2075	0.89893
Self injury ideation	Triglycerides in very small VLDL	27005778	metabolites	0.0206	0.0938	0.900315
Self injurious behaviour	Eczema	26482879	autoimmune	0.0419	0.1162	0.900646
Self injurious behaviour	Non-cancer illness code_ self-reported: enlarged prostate	0	ukbb	0.0485	0.1349	0.900646
Self injurious behaviour	Frequency of light DIY in last 4 weeks	0	ukbb	-0.0382	0.1073	0.902375
Self injury ideation	HOMA-B	20081858	glycemic	0.019	0.0915	0.904769
Self injury ideation	Lung cancer	27488534	cancer	0.0182	0.0879	0.904769
Self injury ideation	Sitting height ratio	25865494	anthropometric	0.0159	0.0746	0.904769
Self injury ideation	Relative age of first facial hair	0	ukbb	-0.0094	0.045	0.904769
Self injury ideation	Diagnoses - main ICD10: H26 Other cataract	0	ukbb	-0.0193	0.0921	0.904769
Self injury ideation	Diagnoses - main ICD10: N20 Calculus of kidney and ureter	0	ukbb	0.018	0.0882	0.905609
Self injurious behaviour	Total lipids in small LDL	27005778	metabolites	-0.0705	0.2023	0.906064
Self injurious behaviour	Non-cancer illness code_ self-reported: hayfever/allergic rhinitis	0	ukbb	0.0294	0.0841	0.906064
Self injurious behaviour	Hip circumference	25673412	anthropometric	-0.0196	0.0565	0.906407
Self injurious behaviour	Total lipids in medium VLDL	27005778	metabolites	0.042	0.1218	0.906748
Self injurious behaviour	ICV	25607358	brain_volume	-0.0443	0.131	0.909512
Self injurious behaviour	Total cholesterol in HDL	27005778	metabolites	0.0479	0.1438	0.909512
Self injurious behaviour	Total lipids in very large VLDL	27005778	metabolites	-0.0404	0.1213	0.909512
Self injurious behaviour	Waist circumference	25673412	anthropometric	-0.0178	0.0533	0.909512
Self injurious behaviour	Non-cancer illness code_ self-reported: glaucoma	0	ukbb	0.0417	0.1252	0.909512
Self injurious behaviour	Illnesses of father: Diabetes	0	ukbb	0.031	0.0935	0.909512
Self injurious behaviour	Type of tobacco previously smoked: Cigars or pipes	0	ukbb	-0.0665	0.2014	0.909721
Self injury ideation	Diagnoses - main ICD10: I10 Essential (primary) hypertension	0	ukbb	-0.0298	0.1562	0.915399
Self injurious behaviour	Omega-9 and saturated fatty acids	27005778	metabolites	-0.0536	0.1666	0.915811
Self injurious behaviour	Arm fat percentage (left)	0	ukbb	-0.0131	0.0415	0.918406
Self injurious behaviour	Vascular/heart problems diagnosed by doctor: High blood pressure	0	ukbb	-0.0151	0.0477	0.918406
Self injurious behaviour	Parkinsons disease	19915575	neurological	0.0375	0.1201	0.918549
Self injurious behaviour	Arm predicted mass (right)	0	ukbb	0.013	0.0417	0.918549
Self injury ideation	Total lipids in chylomicrons and largest VLDL particles	27005778	metabolites	-0.0195	0.1074	0.921499
Self injurious behaviour	Mean Accumbens	25607358	brain_volume	-0.0554	0.1809	0.921846
Self injurious behaviour	Forced expiratory volume in 1 second (FEV1)	28166213	lung_function	0.0205	0.0669	0.921846
Self injurious behaviour	Albumin	27005778	metabolites	-0.0553	0.1838	0.922284
Self injurious behaviour	Arm fat-free mass (left)	0	ukbb	0.0125	0.0417	0.922284
Self injurious behaviour	Reason for glasses/contact lenses: For just reading/near work as you are getting older (called presbyopia)	0	ukbb	0.0614	0.2037	0.922284
Self injurious behaviour	Leg predicted mass (right)	0	ukbb	0.0129	0.0434	0.923737
Self injurious behaviour	Types of physical activity in last 4 weeks: Heavy DIY (eg: weeding_ lawn mowing_ carpentry_ digging)	0	ukbb	-0.0217	0.0733	0.923737
Self injurious behaviour	Mean Pallidum	25607358	brain_volume	0.0378	0.1306	0.927883
Self injury ideation	Triglycerides in small VLDL	27005778	metabolites	0.0171	0.1001	0.929457
Self injury ideation	Waist circumference	25673412	anthropometric	0.0065	0.0382	0.929457
Self injury ideation	Obesity class 1	23563607	anthropometric	0.0069	0.0411	0.930148
Self injurious behaviour	Valine	27005778	metabolites	0.0426	0.1496	0.930457
Self injurious behaviour	Total cholesterol in large HDL	27005778	metabolites	0.0373	0.1326	0.931684
Self injurious behaviour	Phospholipids in large HDL	27005778	metabolites	-0.0343	0.1233	0.931684
Self injurious behaviour	Leg fat-free mass (right)	0	ukbb	0.0121	0.0432	0.931684
Self injurious behaviour	Glutamine	27005778	metabolites	0.0356	0.1396	0.931817
Self injurious behaviour	Triglycerides in large VLDL	27005778	metabolites	-0.0365	0.1336	0.931817
Self injurious behaviour	Phospholipids in medium LDL	27005778	metabolites	-0.0536	0.2103	0.931817
Self injurious behaviour	Concentration of medium VLDL particles	27005778	metabolites	0.0306	0.1155	0.931817
Self injurious behaviour	Total cholesterol in small VLDL	27005778	metabolites	-0.0429	0.1591	0.931817
Self injurious behaviour	Most recent bowel cancer screening	0	ukbb	0.0602	0.2181	0.931817
Self injurious behaviour	Had menopause	0	ukbb	-0.035	0.1365	0.931817
Self injurious behaviour	Whole body fat mass	0	ukbb	-0.0102	0.0401	0.931817
Self injurious behaviour	Leg fat mass (left)	0	ukbb	0.0111	0.0404	0.931817
Self injurious behaviour	Non-cancer illness code_ self-reported: sleep apnoea	0	ukbb	0.0491	0.1909	0.931817
Self injurious behaviour	Why reduced smoking: Illness or ill health	0	ukbb	0.0529	0.2013	0.931817
Self injurious behaviour	Medication for cholesterol_ blood pressure or diabetes: Blood pressure medication	0	ukbb	-0.015	0.0552	0.931817
Self injurious behaviour	Diagnoses - main ICD10: K35 Acute appendicitis	0	ukbb	0.0625	0.2462	0.931817
Self injurious behaviour	Diagnoses - main ICD10: M16 Coxarthrosis [arthrosis of hip]	0	ukbb	-0.031	0.118	0.931817
Self injurious behaviour	FEV1/FVC	0	lung_function	0.0105	0.0392	0.931817
Self injurious behaviour	Concentration of small VLDL particles	27005778	metabolites	0.0301	0.1219	0.93617
Self injurious behaviour	Mean Caudate	25607358	brain_volume	-0.0266	0.1111	0.937372
Self injurious behaviour	Total lipids in small VLDL	27005778	metabolites	0.0294	0.1253	0.937372
Self injurious behaviour	Triglycerides	20686565	lipids	0.0143	0.061	0.937372
Self injurious behaviour	Relative age voice broke	0	ukbb	-0.0178	0.0744	0.937372
Self injurious behaviour	Prospective memory result	0	ukbb	-0.0214	0.0903	0.937372
Self injurious behaviour	Leg fat percentage (left)	0	ukbb	0.0098	0.0414	0.937372
Self injurious behaviour	Diagnoses - main ICD10: I80 Phlebitis and thrombophlebitis	0	ukbb	0.0277	0.1147	0.937372
Self injurious behaviour	Free cholesterol in medium VLDL	27005778	metabolites	0.0314	0.1366	0.93871
Self injurious behaviour	Fathers age at death	27015805	aging	0.0271	0.1173	0.93871
Self injury ideation	Tyrosine	27005778	metabolites	0.0181	0.1182	0.939329
Self injury ideation	Potassium in urine	0	ukbb	0.0076	0.0492	0.939329
Self injurious behaviour	Age when periods started (menarche)	0	ukbb	-0.0109	0.0489	0.942641
Self injurious behaviour	Leg predicted mass (left)	0	ukbb	0.0095	0.0432	0.943957
Self injurious behaviour	Mineral and other dietary supplements: Fish oil (including cod liver oil)	0	ukbb	-0.0168	0.0767	0.943957
Self injury ideation	Mean Hippocampus	25607358	brain_volume	0.0157	0.1104	0.945899
Self injury ideation	Triglycerides in medium VLDL	27005778	metabolites	0.015	0.1056	0.945899
Self injurious behaviour	Mean Thalamus	25607358	brain_volume	0.0268	0.1328	0.94693
Self injurious behaviour	Fasting proinsulin	20081858	glycemic	0.033	0.164	0.94693
Self injurious behaviour	Years of schooling (proxy cognitive performance)	25201988	education	0.0139	0.0669	0.94693
Self injurious behaviour	Duration of moderate activity	0	ukbb	0.0163	0.0797	0.94693
Self injurious behaviour	Father still alive	0	ukbb	0.0314	0.1467	0.94693
Self injurious behaviour	Leg fat mass (right)	0	ukbb	0.0081	0.0409	0.94693
Self injurious behaviour	Leg fat-free mass (left)	0	ukbb	0.0087	0.0432	0.94693
Self injurious behaviour	Vascular/heart problems diagnosed by doctor: None of the above	0	ukbb	-0.0095	0.046	0.94693
Self injurious behaviour	Why stopped smoking: None of the above	0	ukbb	-0.0242	0.1173	0.94693
Self injurious behaviour	Diagnoses - main ICD10: K20 Oesophagitis	0	ukbb	-0.0612	0.2899	0.94693
Self injurious behaviour	College completion	23722424	education	0.0147	0.0744	0.94729
Self injurious behaviour	Illnesses of father: Prostate cancer	0	ukbb	0.0273	0.1399	0.947873
Self injurious behaviour	Adiponectin	22479202	cardiometabolic	0.0175	0.1141	0.948105
Self injurious behaviour	Forearm Bone mineral density	26367794	bone	0.031	0.1857	0.948105
Self injurious behaviour	Chronic Kidney Disease	26831199	kidney	-0.0237	0.152	0.948105
Self injurious behaviour	Free cholesterol in large HDL	27005778	metabolites	0.0202	0.1269	0.948105
Self injurious behaviour	Total lipids in medium HDL	27005778	metabolites	-0.0287	0.1663	0.948105
Self injurious behaviour	Total cholesterol in medium VLDL	27005778	metabolites	-0.0218	0.1328	0.948105
Self injurious behaviour	Phospholipids in medium VLDL	27005778	metabolites	0.0221	0.1371	0.948105
Self injurious behaviour	Concentration of small LDL particles	27005778	metabolites	-0.0343	0.1951	0.948105
Self injurious behaviour	Celiac disease	20190752	autoimmune	-0.019	0.1237	0.948105
Self injurious behaviour	Birth weight	27680694	anthropometric	-0.0109	0.063	0.948105
Self injurious behaviour	Heel bone mineral density (BMD) T-score_ automated (left)	0	ukbb	-0.0091	0.0505	0.948105
Self injurious behaviour	Weight	0	ukbb	0.0069	0.0404	0.948105
Self injurious behaviour	Leg fat percentage (right)	0	ukbb	0.0069	0.042	0.948105
Self injurious behaviour	Arm fat-free mass (right)	0	ukbb	0.0074	0.0416	0.948105
Self injurious behaviour	Handedness (chirality/laterality): Use both right and left hands equally	0	ukbb	-0.0312	0.1791	0.948105
Self injurious behaviour	Cancer code_ self-reported: squamous cell carcinoma	0	ukbb	-0.04	0.2277	0.948105
Self injurious behaviour	Non-cancer illness code_ self-reported: gastro-oesophageal reflux (gord) / gastric reflux	0	ukbb	-0.0208	0.1084	0.948105
Self injurious behaviour	Non-cancer illness code_ self-reported: malabsorption/coeliac disease	0	ukbb	-0.0148	0.0938	0.948105
Self injurious behaviour	Non-cancer illness code_ self-reported: hiatus hernia	0	ukbb	-0.0183	0.1202	0.948105
Self injurious behaviour	Illnesses of mother: None of the above (group 1)	0	ukbb	-0.0145	0.0945	0.948105
Self injurious behaviour	Home area population density - urban or rural: Scotland - Large Urban Area	0	ukbb	-0.0228	0.1509	0.948105
Self injurious behaviour	Qualifications: None of the above	0	ukbb	-0.0098	0.0546	0.948105
Self injurious behaviour	Qualifications: Other professional qualifications eg: nursing_ teaching	0	ukbb	-0.0112	0.0637	0.948105
Self injurious behaviour	Reason for glasses/contact lenses: For short-sightedness_ i.e. only or mainly for distance viewing such as driving_ cinema etc (called myopia)	0	ukbb	-0.0132	0.078	0.948105
Self injurious behaviour	Fractured bone site(s): Ankle	0	ukbb	0.0216	0.1416	0.948105
Self injurious behaviour	Mineral and other dietary supplements: Glucosamine	0	ukbb	-0.0125	0.0747	0.948105
Self injurious behaviour	Diagnoses - main ICD10: O75 Other complications of labour and delivery_ not elsewhere classified	0	ukbb	-0.0296	0.164	0.948105
Self injurious behaviour	Non-cancer illness code_ self-reported: uterine fibroids	0	ukbb	-0.0203	0.1379	0.949738
Self injury ideation	Diagnoses - main ICD10: Z80 Family history of malignant neoplasm	0	ukbb	-0.0336	0.2517	0.951672
Self injurious behaviour	Creatinine (enzymatic) in urine	0	ukbb	-0.0079	0.055	0.951797
Self injury ideation	Free cholesterol in large HDL	27005778	metabolites	-0.0137	0.104	0.951928
Self injury ideation	Total lipids in large HDL	27005778	metabolites	0.013	0.1003	0.951928
Self injury ideation	Total cholesterol in medium VLDL	27005778	metabolites	0.0123	0.0956	0.951928
Self injury ideation	Mean diameter for HDL particles	27005778	metabolites	-0.014	0.1119	0.952169
Self injury ideation	Transport type for commuting to job workplace: Cycle	0	ukbb	-0.0092	0.0734	0.952169
Self injury ideation	Isoleucine	27005778	metabolites	-0.0144	0.1176	0.952605
Self injury ideation	Total Cholesterol	20686565	lipids	-0.0062	0.0519	0.953251
Self injurious behaviour	Comparative height size at age 10	0	ukbb	0.0065	0.0464	0.953528
Self injurious behaviour	Mean Hippocampus	25607358	brain_volume	0.0178	0.1325	0.956645
Self injurious behaviour	Diagnoses - main ICD10: E04 Other non-toxic goitre	0	ukbb	0.019	0.1443	0.957081
Self injurious behaviour	Triglycerides in very small VLDL	27005778	metabolites	-0.017	0.1321	0.957095
Self injurious behaviour	Diagnoses - main ICD10: I84 Haemorrhoids	0	ukbb	0.0148	0.114	0.957095
Self injurious behaviour	Arm fat mass (left)	0	ukbb	-0.005	0.0401	0.958167
Self injury ideation	Child birth weight	23202124	anthropometric	-0.0096	0.0882	0.959376
Self injury ideation	Obesity class 2	23563607	anthropometric	0.0057	0.0524	0.959376
Self injury ideation	LDL cholesterol	20686565	lipids	-0.0064	0.0592	0.959376
Self injury ideation	Duration of walks	0	ukbb	0.0052	0.0498	0.960113
Self injurious behaviour	Triglycerides in small VLDL	27005778	metabolites	-0.0163	0.1339	0.960193
Self injurious behaviour	Illnesses of father: Lung cancer	0	ukbb	0.0125	0.104	0.960304
Self injurious behaviour	Diagnoses - main ICD10: S76 Injury of muscle and tendon at hip and thigh level	0	ukbb	0.0489	0.4133	0.960304
Self injurious behaviour	Concentration of large HDL particles	27005778	metabolites	-0.0136	0.122	0.960316
Self injurious behaviour	Total cholesterol in medium HDL	27005778	metabolites	0.0198	0.1757	0.960316
Self injurious behaviour	Number of days/week walked 10+ minutes	0	ukbb	-0.0071	0.0643	0.960316
Self injurious behaviour	Potassium in urine	0	ukbb	0.0069	0.0593	0.960316
Self injurious behaviour	Diagnoses - main ICD10: F43 Reaction to severe stress_ and adjustment disorders	0	ukbb	0.0441	0.3857	0.960316
Self injurious behaviour	Difference in height between childhood and adulthood; age 8	23449627	anthropometric	-0.0124	0.1169	0.962105
Self injurious behaviour	Average weekly spirits intake	0	ukbb	0.009	0.0855	0.962105
Self injury ideation	Concentration of large HDL particles	27005778	metabolites	0.0099	0.0994	0.963675
Self injury ideation	Diagnoses - main ICD10: K35 Acute appendicitis	0	ukbb	-0.0175	0.1809	0.964508
Self injury ideation	Diagnoses - main ICD10: M16 Coxarthrosis [arthrosis of hip]	0	ukbb	0.0077	0.0834	0.965127
Self injury ideation	FEV1/FVC	0	lung_function	-0.0028	0.0303	0.965127
Self injury ideation	Extreme bmi	23563607	anthropometric	-0.0053	0.0615	0.968661
Self injurious behaviour	Non-cancer illness code_ self-reported: hypertension	0	ukbb	-0.0045	0.0474	0.969127
Self injurious behaviour	Arm fat mass (right)	0	ukbb	0.0037	0.0405	0.969641
Self injury ideation	Phospholipids in very large HDL	27005778	metabolites	-0.0104	0.1267	0.971354
Self injurious behaviour	Ratio of bisallylic groups to total fatty acids	27005778	metabolites	-0.0092	0.1089	0.974003
Self injurious behaviour	Distance between home and job workplace	0	ukbb	0.013	0.1555	0.974003
Self injury ideation	Number of days/week of moderate physical activity 10+ minutes	0	ukbb	-0.0035	0.0472	0.977153
Self injurious behaviour	Mono-unsaturated fatty acids	27005778	metabolites	0.0116	0.1495	0.977924
Self injurious behaviour	Arm fat percentage (right)	0	ukbb	-0.0032	0.0421	0.977924
Self injurious behaviour	Extreme waist-to-hip ratio	23563607	anthropometric	0.0087	0.1274	0.978204
Self injurious behaviour	Pulse rate_ automated reading	0	ukbb	-0.0033	0.05	0.978204
Self injurious behaviour	Pulse rate	0	ukbb	-0.0043	0.0636	0.978204
Self injurious behaviour	Cancer code_ self-reported: small intestine/small bowel cancer	0	ukbb	0.0191	0.2842	0.978204
Self injurious behaviour	Eye problems/disorders: Diabetes related eye disease	0	ukbb	0.0098	0.1437	0.978204
Self injurious behaviour	Mineral and other dietary supplements: None of the above	0	ukbb	-0.0048	0.0677	0.978204
Self injury ideation	Free cholesterol in small VLDL	27005778	metabolites	-0.0071	0.1028	0.978249
Self injury ideation	Medication for cholesterol_ blood pressure or diabetes: Insulin	0	ukbb	-0.0087	0.1255	0.978249
Self injurious behaviour	Total lipids in large VLDL	27005778	metabolites	0.0077	0.1234	0.979418
Self injury ideation	Total lipids in large VLDL	27005778	metabolites	0.0061	0.0932	0.97988
Self injury ideation	Cigarettes smoked per day	20418890	smoking_behaviour	0.0052	0.0992	0.981215
Self injury ideation	Average number of methylene groups per a double bond	27005778	metabolites	-0.0055	0.1087	0.981215
Self injury ideation	Glycoprotein acetyls; mainly a1-acid glycoprotein	27005778	metabolites	-0.0054	0.1055	0.981215
Self injury ideation	Cholesterol esters in medium VLDL	27005778	metabolites	0.0044	0.087	0.981215
Self injury ideation	Triglycerides in very large VLDL	27005778	metabolites	0.0057	0.0978	0.981215
Self injury ideation	Parents age at death	27015805	aging	-0.0058	0.1148	0.981215
Self injury ideation	Snoring	0	ukbb	-0.0027	0.0468	0.981215
Self injury ideation	Diagnoses - main ICD10: R31 Unspecified haematuria	0	ukbb	-0.0071	0.1286	0.981215
Self injury ideation	Non-cancer illness code_ self-reported: enlarged prostate	0	ukbb	-0.0041	0.0894	0.98157
Self injury ideation	Non-cancer illness code_ self-reported: pneumothorax	0	ukbb	-0.0068	0.1455	0.98157
Self injury ideation	Total cholesterol in HDL	27005778	metabolites	0.0049	0.1105	0.981645
Self injury ideation	Heel bone mineral density (BMD) T-score_ automated (left)	0	ukbb	0.0016	0.0377	0.981693
Self injury ideation	Non-cancer illness code_ self-reported: iron deficiency anaemia	0	ukbb	-0.005	0.1198	0.981693
Self injury ideation	Infant head circumference	22504419	anthropometric	0.004	0.111	0.984443
Self injury ideation	Non-cancer illness code_ self-reported: vitiligo	0	ukbb	0.0063	0.1813	0.984443
Self injury ideation	Underlying (primary) cause of death: ICD10: J84.1 Other interstitial pulmonary diseases with fibrosis	0	ukbb	-0.008	0.2424	0.984443
Self injurious behaviour	Triglycerides in chylomicrons and largest VLDL particles	27005778	metabolites	0.0077	0.1495	0.986804
Self injury ideation	Phospholipids in large HDL	27005778	metabolites	-0.0026	0.0988	0.987305
Self injury ideation	Diagnoses - main ICD10: I80 Phlebitis and thrombophlebitis	0	ukbb	0.0021	0.0822	0.987305
Self injurious behaviour	Apolipoprotein A-I	27005778	metabolites	0.0075	0.1844	0.987619
Self injurious behaviour	Free cholesterol in medium HDL	27005778	metabolites	-0.0071	0.1476	0.987619
Self injurious behaviour	Phospholipids in small VLDL	27005778	metabolites	-0.0061	0.1387	0.987619
Self injurious behaviour	Non-cancer illness code_ self-reported: arthritis (nos)	0	ukbb	-0.0096	0.2257	0.987619
Self injurious behaviour	Diagnoses - main ICD10: J33 Nasal polyp	0	ukbb	0.0087	0.2134	0.987619
Self injurious behaviour	Diagnoses - main ICD10: R55 Syncope and collapse	0	ukbb	0.0057	0.1393	0.987619
Self injury ideation	Diagnoses - main ICD10: J33 Nasal polyp	0	ukbb	-0.0042	0.1837	0.988278
Self injurious behaviour	Nap during day	0	ukbb	-0.002	0.054	0.988465
Self injurious behaviour	Used an inhaler for chest within last hour	0	ukbb	0.0061	0.1671	0.988465
Self injurious behaviour	Total lipids in large HDL	27005778	metabolites	-0.0039	0.1244	0.988559
Self injurious behaviour	Illnesses of mother: Alzheimers disease/dementia	0	ukbb	0.0085	0.2697	0.988559
Self injurious behaviour	Qualifications: CSEs or equivalent	0	ukbb	-0.0027	0.087	0.988559
Self injurious behaviour	Concentration of very large HDL particles	27005778	metabolites	0.0058	0.1974	0.988624
Self injury ideation	Non-cancer illness code_ self-reported: malabsorption/coeliac disease	0	ukbb	-0.0017	0.0856	0.989247
Self injurious behaviour	Cholesterol esters in medium VLDL	27005778	metabolites	-0.0031	0.1237	0.990811
Self injury ideation	Phenylalanine	27005778	metabolites	-0.0021	0.1583	0.992382
Self injury ideation	Illnesses of mother: Breast cancer	0	ukbb	0.0013	0.0989	0.992382
Self injury ideation	Relative age voice broke	0	ukbb	-0.0003	0.0528	0.996847
Self injurious behaviour	LDL cholesterol	20686565	lipids	0.0008	0.0785	0.997243
Self injurious behaviour	Average number of methylene groups per a double bond	27005778	metabolites	-0.0017	0.1272	0.997243
Self injurious behaviour	Phospholipids in very large HDL	27005778	metabolites	-0.0013	0.1491	0.997243
Self injurious behaviour	Forced Vital capacity(FVC)	28166213	lung_function	0.0008	0.069	0.997243
Self injurious behaviour	Diagnoses - main ICD10: M70 Soft tissue disorders related to use_ overuse and pressure	0	ukbb	0.0015	0.1793	0.997243
Self injurious behaviour	Systemic lupus erythematosus	26502338	autoimmune	-0.0005	0.094	0.997248
Self injurious behaviour	Length of menstrual cycle	0	ukbb	0.0006	0.11	0.997248
Self injury ideation	Systemic lupus erythematosus	26502338	autoimmune	-3.8218e-05	0.0845	0.9996
Self injurious behaviour	Serum total triglycerides	27005778	metabolites	-3.2142e-05	0.132	0.9998
